# Supplementary material for: Comparative Transcriptome Analysis Reveals Different Silk Yields of Two Silkworm Strains
Source: PLoS One. 2016 May 9;11(5):e0155329. doi: 10.1371/journal.pone.0155329 (PMC4861282; doi:10.1371/journal.pone.0155329)
Supplement: S1 Table — (XLSX) [file pone.0155329.s005.xlsx]

## Sheet: Sheet1
Table S1 Primers used in qRT-PCR for validation of DEGs
primer number	genes	Seqence accession NO.	primers		R2	slope	y intercept	efficiency(%)	size(bp)	Ct of NTC
4401	BGIBMGA004401	NM_001279437	F	ACGACAACGACGTTTTGTTCTTC	0.9974	3.0365	17.0111	99.9	81	none
			R	CCAGGTGTCGGTTGGCTTAG
4394	BGIBMGA004394	XM_012695016	F	CTGAATATCTGAAGGAAAAGAAGGG	0.9945	2.6645	16.0988	99.78	108	none
			R	TTGTCCATAACTGGTAGGCGAAG
12485	BGIBMGA012485	NM_001046804	F	AATGGAACCTTGATCCCAATG	0.9914	3.353	22.0237	99.95	210	none
			R	CGCTACCCCAGATGTACCAAT
2627	BGIBMGA002627	NM_001166150.1	F	GGCGTTCGCCGTCTTCAACT	0.997	3.2	17.6773	99	140	none
			R	CCAATCTTCGCTGCATTTATCACTT
3132	BGIBMGA003132	XM_004930854.2	F	CAAGCCATCTACGAACTAAGGGAC	0.9916	3.0222	18.7802	99.9	95	none
			R	GCACGAAGGAATCTAATCAGGAAT
3010	BGIBMGA003010	XM_012694552.1	F	GGGCTCCGAAGAGTCGTGAA	0.9931	2.9506	17.9922	99.88	102	none
			R	CGTAAATGTAATGGAACTGGTGGG
9392	BGIBMGA009392	XM_004925371.2	F	CCAACGTCAAAAGGATAACAGTCG	0.998	3.0079	23.9368	99.9	129	none
			R	TGTGGTGTTCGTTGCCAAATAAG
5496	BGIBMGA005496	XM_004932159	F	TCGTGAAATGGCAAGAGCAAA	0.9872	3.4085	18.3519	99.96	119	none
			R	AATAGCCGCCCACCAAGGA
5302	BGIBMGA005302	XR_001140072.1	F	TGGCTTGAACATGGGGCTTCTA	0.9875	3.1	15.8305	99.92	129	none
			R	GCTATTCCCGCTGAGCTGAAAC
5303	BGIBMGA005303	XR_001140072.1	F	CGGCGGTGCTGTAATATATGGC	0.9934	3.39	14.2528	99.96	139	none
			R	GCCGGCCACTAAATTTCCGTAG
12772	BGIBMGA012772	XM_004928946.1	F	GACGGGTCTACCGAAGTGG	0.9914	2.869	19.7484	99.86	131	none
			R	TGCTCAAAACCGCAATCAA
1825	BGIBMGA001825	XM_004928946	F	TGCCGCTATCTTTGTTACGGA	0.9964	3.347	23.468	99.95	176	none
			R	TAACATTCCGGCATCCTCCAG
7162	BGIBMGA007162	XM_004925003.2	F	TGTTCTTCCACGACCTGTACG	0.9855	3.17	24.1813	99.93	194	none
			R	CTTGACCAGGCCTTGTCCTAG
474	BGIBMGA000474	XM_004931946.2	F	AGGCCATGGAGACTGACATTG	0.9911	3.0601	20.6445	99.91	178	none
			R	GTCTTGTCGAGTCTGTTCCGT
