# Supplementary material for: Comparative Transcriptome Analysis Reveals Different Silk Yields of Two Silkworm Strains
Source: PLoS One. 2016 May 9;11(5):e0155329. doi: 10.1371/journal.pone.0155329 (PMC4861282; doi:10.1371/journal.pone.0155329)
Supplement: S2 Table — (XLSX) [file pone.0155329.s006.xlsx]

## Sheet: Table S2-1
Table S2-1: Summary of Illumina sequencing
Sample	JingSong	Lan 10
Raw Reads (pair)	22704312	21167022
Clean reads(pair)	22635272	21099316
Average length(bp)	2*100	2*100
Raw data	4.54G	4.23G
Clean data	4.53G	4.22G
Read 1 Q20	0.9655	0.958
Read 1 Q30	0.8917	0.8729
Read 1 GC content	0.4405	0.4626
Read 2 Q20	0.9435	0.9418
Read 2 Q30	0.8697	0.8599
Read 2 GC content	0.4457	0.4651

## Sheet: Table S2-2
Table S2-2: Summary of reads mapping
Map to Gene	JS		L10
	Reads number	percentage	Reads number	percentage
clean reads	22635272	1	21099316	1
Total mapped reads	14772549	0.6526	13787558	0.6535
Total unmapped reads	7862723	0.3474	7311758	0.3465
Unique_match	13067673	0.5773	10589667	0.5019
Mutliple_match	1704876	0.0753	3197891	0.1516
Perfect match	8700223	0.3844	7757098	0.3676
<=5bp mismatch	5886764	0.2601	5740046	0.272
Clean reads were acquired from raw data; total mapped reads could be mapped to reference reads; total unmapped reads could not be mapped to reference reads; unique match total mapped reads could be mapped to a unique position on the reference reads; multiposition match total mapped reads could be mapped to multiple positions on the reference reads; perfect match total mapped reads could be mapped…
