# Supplementary material for: Comparative Transcriptome Analysis Reveals Different Silk Yields of Two Silkworm Strains
Source: PLoS One. 2016 May 9;11(5):e0155329. doi: 10.1371/journal.pone.0155329 (PMC4861282; doi:10.1371/journal.pone.0155329)
Supplement: S3 Table — (XLSX) [file pone.0155329.s007.xlsx]

## Sheet: Sheet1
Table S3 DEGs between L10 and Js
Gene	Length	Function	Read_L10	RPKM_L10	Read_Js	RPKM_Js	log2(Fold_change) normalized	q-value(Benjamini et al. 1995)	p_value	Result
BGIBMGA004395	792	IPR004943|Lepidopteran low molecular weight lipoprotein	9588	878.042	1	0.0854711	-13.3266	0	0	down
BGIBMGA001213	207	undefined	15404	5397.29	3	0.98106	-12.4256	0	0	down
BGIBMGA004396	771	IPR004943|Lepidopteran low molecular weight lipoprotein	95443	8978.47	33	2.89737	-11.5975	0	0	down
BGIBMGA004476	921	IPR004943|Lepidopteran low molecular weight lipoprotein	2877	226.565	1	0.0734996	-11.5899	0	0	down
BGIBMGA002175	648	IPR000583|Glutamine amidotransferase, class-II	1052	117.748	0.5	0.0522323	-11.1385	1.91312e-149	9.24771e-151	down
BGIBMGA004397	771	IPR004943|Lepidopteran low molecular weight lipoprotein	110371	10382.8	70	6.14594	-10.7223	0	0	down
BGIBMGA012820	675	undefined	758	81.4476	0.5	0.0501431	-10.6656	1.54379e-116	8.84704e-118	down
BGIBMGA004400	1155	IPR004943|Lepidopteran low molecular weight lipoprotein	8968	563.153	8	0.46887	-10.2301	0	0	down
BGIBMGA008711	309	IPR002919|Protease inhibitor I8, cysteine-rich trypsin inhibitor-like	471	110.554	0.5	0.109536	-9.97914	9.14537e-81	7.12324e-82	down
BGIBMGA003132	927	IPR001251|Cellular retinaldehyde-binding/triple function, C-terminal, IPR008273|Cellular retinaldehyde-binding/triple function, N-terminal, IPR011074|Phosphatidylinositol transfer protein-like, N-terminal, IPR001071|Cellular retinaldehyde binding/alpha-tocopherol transport	375	29.3403	0.5	0.0365119	-9.6503	1.37899e-67	1.24984e-68	down
BGIBMGA014348	1353	undefined	193521	10373.9	293	14.6593	-9.46693	0	0	down
BGIBMGA001005	1035	IPR001128|Cytochrome P450, IPR002401|E-class P450, grodown I, IPR000923|Blue (type 1) copper domain	330	23.1252	0.5	0.032702	-9.46587	4.05991e-61	4.01698e-62	down
BGIBMGA012002	3048	undefined	153976	3663.96	247	5.48563	-9.38353	0	0	down
BGIBMGA007474	420	undefined	297	51.2885	0.5	0.0805871	-9.31387	3.15135e-56	3.31736e-57	down
BGIBMGA010642	1131	IPR000845|Purine and other phosphorylases, family 1, IPR010059|Uridine phosphorylase, eukaryotic	570	36.5532	1	0.0598525	-9.25437	1.11835e-107	6.76794e-109	down
BGIBMGA004394	771	IPR004943|Lepidopteran low molecular weight lipoprotein	57265	5387.01	109	9.5701	-9.13673	0	0	down
BGIBMGA004401	927	IPR004943|Lepidopteran low molecular weight lipoprotein	494	38.6509	1	0.0730239	-9.04792	6.04094e-96	4.06075e-97	down
BGIBMGA001004	1524	IPR001128|Cytochrome P450, IPR000923|Blue (type 1) copper domain, IPR002401|E-class P450, grodown I	473	22.5107	1	0.0444181	-8.98525	1.2614e-92	8.70549e-94	down
BGIBMGA014014	804	IPR013217|Methyltransferase type 12	229	20.6582	0.5	0.0420977	-8.93876	1.05967e-45	1.30959e-46	down
BGIBMGA008205	303	undefined	177	42.3685	0.5	0.111705	-8.56716	3.9093e-37	5.6211e-38	down
BGIBMGA002627	414	IPR006625|Insect pheromone/odorant binding protein PhBP, IPR006170|Pheromone/general odorant binding protein, PBP/GOBP	1317	230.727	4	0.65404	-8.46259	3.66943e-272	1.10512e-273	down
BGIBMGA011266	2244	IPR000896|Hemocyanin, copper-containing, IPR013788|Arthropod hemocyanin/insect LSP, IPR005204|Hemocyanin, N-terminal, IPR005203|Hemocyanin, C-terminal, IPR008922|Di-copper centre-containing	222317	7185.59	677	20.4226	-8.4588	0	0	down
BGIBMGA010514	498	IPR000172|Glucose-methanol-choline oxidoreductase, N-terminal	898	130.786	3	0.40779	-8.32516	1.19721e-188	4.63423e-190	down
BGIBMGA014323	897	IPR001354|Mandelate racemase/muconate lactonizing enzyme, IPR002110|Ankyrin, IPR013342|Mandelate racemase/muconate lactonizing enzyme, C-terminal	1101	89.0241	4	0.301865	-8.20415	5.33011e-234	1.74114e-235	down
BGIBMGA004457	675	IPR004943|Lepidopteran low molecular weight lipoprotein	37534	4033.05	139	13.9398	-8.17652	0	0	down
BGIBMGA012997	1875	IPR000172|Glucose-methanol-choline oxidoreductase, N-terminal, IPR007867|Glucose-methanol-choline oxidoreductase, C-terminal, IPR012132|Glucose-methanol-choline oxidoreductase	8060	311.779	32	1.1553	-8.07612	0	0	down
BGIBMGA012106	594	IPR003599|Immunoglobulin subtype, IPR003598|Immunoglobulin subtype 2, IPR007110|Immunoglobulin-like, IPR008957|Fibronectin, type III-like fold, IPR013151|Immunoglobulin	233	28.45	1	0.113961	-7.96374	1.37279e-51	1.53843e-52	down
BGIBMGA008710	309	IPR002919|Protease inhibitor I8, cysteine-rich trypsin inhibitor-like	109	25.5847	0.5	0.109536	-7.86774	5.62779e-25	1.05999e-25	down
BGIBMGA006876	1254	IPR009049|Argininosuccinate lyase, IPR000362|Fumarate lyase, IPR008948|L-Aspartase-like	427	24.6969	2	0.107964	-7.83764	1.13079e-94	7.66531e-96	down
BGIBMGA011172	1332	IPR002159|CD36 antigen	403	21.9439	2	0.101641	-7.75419	4.39087e-90	3.12567e-91	down
BGIBMGA004403	792	IPR004943|Lepidopteran low molecular weight lipoprotein	6557	600.472	34	2.90602	-7.69091	0	0	down
BGIBMGA001570	957	IPR000842|Phosphoribosyl pyrophosphate synthetase, IPR005946|Ribose-phosphate pyrophosphokinase, IPR000836|Phosphoribosyltransferase	740	56.0832	4	0.282939	-7.63093	2.84985e-166	1.2538e-167	down
BGIBMGA005677	192	IPR013806|Kringle-like fold	92	34.7536	0.5	0.176284	-7.62311	1.04406e-21	2.17349e-22	down
BGIBMGA005173	867	IPR009003|Peptidase, trypsin-like serine and cysteine, IPR001254|Peptidase S1 and S6, chymotrypsin/Hap	343	28.6938	2	0.156155	-7.52162	2.40099e-78	1.91545e-79	down
BGIBMGA004398	735	IPR004943|Lepidopteran low molecular weight lipoprotein, IPR008997|Ricin B-related lectin	6099	601.844	36	3.31558	-7.50398	0	0	down
BGIBMGA010402	762	IPR002086|Aldehyde dehydrogenase	467	44.4503	3	0.266508	-7.38187	2.05726e-107	1.24694e-108	down
BGIBMGA005787	486	IPR007828|Protein of unknown function DUF706	615	91.7807	4	0.557145	-7.36399	2.55845e-141	1.28261e-142	down
BGIBMGA007427	492	IPR011701|Major facilitator sdownerfamily MFS_1	151	22.26	1	0.137588	-7.33796	1.24087e-35	1.82991e-36	down
BGIBMGA012133	999	undefined	450	32.6708	3	0.203283	-7.32837	5.90708e-104	3.6975e-105	down
BGIBMGA001622	840	undefined	1191	102.836	8	0.644696	-7.31751	1.15758e-273	3.46443e-275	down
BGIBMGA001959	255	undefined	584	166.106	4	1.06185	-7.28938	5.59056e-135	2.88712e-136	down
BGIBMGA009261	576	undefined	1136	143.044	8	0.940182	-7.2493	2.40457e-262	7.35537e-264	down
BGIBMGA012819	513	IPR002656|Acyltransferase 3	404	57.1185	3	0.395866	-7.1728	1.82774e-94	1.24242e-95	down
BGIBMGA012333	918	IPR008775|Phytanoyl-CoA dioxygenase	391	30.892	3	0.221219	-7.12561	9.54072e-92	6.65652e-93	down
BGIBMGA010507	423	undefined	260	44.5806	2	0.320062	-7.12192	2.05769e-61	2.02816e-62	down
BGIBMGA004399	771	IPR004943|Lepidopteran low molecular weight lipoprotein	21155	1990.08	164	14.3991	-7.11071	0	0	down
BGIBMGA009523	1176	IPR001128|Cytochrome P450, IPR002401|E-class P450, grodown I	386	23.8063	3	0.172687	-7.10705	1.06629e-90	7.54011e-92	down
BGIBMGA009027	2091	IPR000896|Hemocyanin, copper-containing, IPR013788|Arthropod hemocyanin/insect LSP, IPR008922|Di-copper centre-containing, IPR005204|Hemocyanin, N-terminal, IPR005203|Hemocyanin, C-terminal	186526	6469.91	1450	46.9417	-7.10673	0	0	down
BGIBMGA012486	1359	IPR001199|Cytochrome b5, IPR012171|Fatty acid desaturase/sphingolipid desaturase, IPR005804|Fatty acid desaturase	880	46.9652	7	0.348677	-7.07356	7.55021e-206	2.74436e-207	down
BGIBMGA009106	2568	IPR010987|Glutathione S-transferase, C-terminal-like, IPR012336|Thioredoxin-like fold, IPR004045|Glutathione S-transferase, N-terminal, IPR004046|Glutathione S-transferase, C-terminal	3501	98.8803	29	0.764447	-7.01512	0	0	down
BGIBMGA007426	171	undefined	55	23.3281	0.5	0.197933	-6.88091	4.07652e-14	1.11535e-14	down
BGIBMGA010865	723	IPR001128|Cytochrome P450, IPR002401|E-class P450, grodown I	217	21.7688	2	0.187256	-6.8611	3.02935e-52	3.35768e-53	down
BGIBMGA005149	579	undefined	215	26.9322	2	0.233828	-6.84774	8.22017e-52	9.17318e-53	down
BGIBMGA009028	2112	IPR013788|Arthropod hemocyanin/insect LSP, IPR000896|Hemocyanin, copper-containing, IPR008922|Di-copper centre-containing, IPR005204|Hemocyanin, N-terminal, IPR005203|Hemocyanin, C-terminal	205181	7046.21	1964	62.9495	-6.80651	0	0	down
BGIBMGA011203	978	IPR010916|TonB box, N-terminal, IPR000560|Histidine acid phosphatase	1013	75.1248	11	0.761375	-6.62454	1.18327e-242	3.82062e-244	down
BGIBMGA004041	369	IPR005055|Insect pheromone-binding protein A10/OS-D	4640	912.02	51	9.35596	-6.60704	0	0	down
BGIBMGA007286	789	IPR000276|Rhodopsin-like GPCR sdownerfamily	3077	282.855	34	2.91707	-6.5994	0	0	down
BGIBMGA010439	414	IPR001916|Glycoside hydrolase, family 22, IPR000974|Glycoside hydrolase, family 22, lysozyme	805	141.029	9	1.47159	-6.58247	2.21305e-193	8.44101e-195	down
BGIBMGA013781	345	undefined	883	185.633	10	1.96212	-6.56389	3.48471e-212	1.22386e-213	down
BGIBMGA001385	1413	IPR002937|Amine oxidase	394	20.224	5	0.239537	-6.39968	7.42293e-96	4.99674e-97	down
BGIBMGA010326	885	IPR001993|Mitochondrial substrate carrier, IPR002067|Mitochondrial carrier protein, IPR006311|Twin-arginine translocation pathway signal	444	36.3875	6	0.458936	-6.30901	3.47653e-108	2.10062e-109	down
BGIBMGA009259	591	undefined	3898	478.373	58	6.64332	-6.17009	0	0	down
BGIBMGA003276	345	undefined	193	40.5743	3	0.588636	-6.10705	6.54464e-48	7.77917e-49	down
BGIBMGA001237	1281	IPR001544|Aminotransferase, class IV, IPR005786|Branched-chain amino acid aminotransferase II	382	21.6285	6	0.317064	-6.09202	1.02376e-93	7.01711e-95	down
BGIBMGA013341	1737	IPR001747|Lipid transport protein, N-terminal, IPR011030|Lipovitellin, sdownerhelical	1989	83.0515	32	1.24708	-6.05738	0	0	down
BGIBMGA009799	1098	IPR001395|Aldo/keto reductase	6423	424.276	104	6.41173	-6.04814	0	0	down
BGIBMGA011525	2997	undefined	8294	200.72	138	3.117	-6.00888	0	0	down
BGIBMGA009542	1035	undefined	530	37.1405	9	0.588636	-5.97948	7.92779e-130	4.2064e-131	down
BGIBMGA007285	789	IPR000276|Rhodopsin-like GPCR sdownerfamily	409	37.5975	7	0.600573	-5.96815	1.91721e-100	1.23808e-101	down
BGIBMGA001983	1134	IPR000215|Proteinase inhibitor I4, serpin	7464	477.388	130	7.76023	-5.94292	0	0	down
BGIBMGA001595	1176	IPR003010|Nitrilase/cyanide hydratase and apolipoprotein N-acyltransferase	2311	142.53	42	2.41761	-5.88154	0	0	down
BGIBMGA010515	1545	IPR012132|Glucose-methanol-choline oxidoreductase, IPR000172|Glucose-methanol-choline oxidoreductase, N-terminal, IPR007867|Glucose-methanol-choline oxidoreductase, C-terminal	4254	199.702	78	3.41752	-5.86875	0	0	down
BGIBMGA010516	1398	IPR012132|Glucose-methanol-choline oxidoreductase, IPR000172|Glucose-methanol-choline oxidoreductase, N-terminal, IPR007867|Glucose-methanol-choline oxidoreductase, C-terminal	738	38.2879	14	0.6779	-5.81967	1.37734e-180	5.64354e-182	down
BGIBMGA002289	732	IPR001304|C-type lectin	365	36.1655	7	0.647339	-5.80395	7.35655e-90	5.25071e-91	down
BGIBMGA010455	342	undefined	103	21.8436	2	0.395866	-5.78605	3.35994e-26	6.11907e-27	down
BGIBMGA011698	507	IPR006175|Endoribonuclease L-PSP, IPR013813|YjgF/chorismate mutase-like, IPR006056|YjgF-like protein	867	124.029	17	2.26979	-5.77198	5.5461e-212	1.95831e-213	down
BGIBMGA005942	1143	IPR000437|Prokaryotic membrane lipoprotein lipid attachment site	601	38.1365	12	0.710689	-5.74581	2.85473e-147	1.3988e-148	down
BGIBMGA005781	672	IPR002068|Heat shock protein Hsp20, IPR008978|HSP20-like chaperone	4150	447.911	85	8.56237	-5.70906	0	0	down
BGIBMGA006239	273	undefined	10665	2833.42	225	55.791	-5.66637	0	0	down
BGIBMGA014586	738	IPR000437|Prokaryotic membrane lipoprotein lipid attachment site, IPR008978|HSP20-like chaperone	742	72.9223	16	1.4676	-5.63483	1.80687e-181	7.3353e-183	down
BGIBMGA009001	258	undefined	139	39.0758	3	0.787129	-5.63353	6.30248e-35	9.46086e-36	down
BGIBMGA012994	2907	IPR003010|Nitrilase/cyanide hydratase and apolipoprotein N-acyltransferase, IPR012101|Biotinidase, eukaryotic	1064	26.5466	23	0.535584	-5.63127	8.66011e-260	2.69811e-261	down
BGIBMGA009614	726	IPR004911|Gamma interferon inducible lysosomal thiol reductase GILT	555	55.4458	12	1.11889	-5.63093	5.41834e-136	2.76748e-137	down
BGIBMGA014551	396	IPR003463|Paralytic/GBP/PSP peptide	1422	260.446	31	5.29921	-5.61906	0	0	down
BGIBMGA001836	2415	IPR002048|Calcium-binding EF-hand, IPR013032|EGF-like region, IPR001881|EGF-like calcium-binding, IPR006210|EGF, IPR009030|Growth factor, receptor, IPR013091|EGF calcium-binding, IPR003367|Thrombospondin type 3 repeat, IPR008859|Thrombospondin, C-terminal	769	23.0952	17	0.476515	-5.59893	5.75008e-188	2.24205e-189	down
BGIBMGA000462	684	IPR009832|Protein of unknown function DUF1397	9600	1017.95	214	21.1788	-5.5869	0	0	down
BGIBMGA012839	276	IPR002376|Formyl transferase, N-terminal	1190	312.716	28	6.86742	-5.50894	5.29543e-290	1.53483e-291	down
BGIBMGA013593	1311	IPR004279|Perilipin	1207	66.7755	29	1.49741	-5.47878	5.66441e-294	1.60969e-295	down
BGIBMGA002087	363	IPR001398|Macrophage migration inhibitory factor	249	49.7514	6	1.11889	-5.47459	1.65502e-61	1.62814e-62	down
BGIBMGA000772	1704	IPR002018|Carboxylesterase, type B	767	32.6466	19	0.754794	-5.43471	5.42319e-187	2.12483e-188	down
BGIBMGA007558	2268	IPR002035|von Willebrand factor, type A, IPR006587|Vault protein inter-alpha-trypsin, metazoa, IPR013694|Vault protein inter-alpha-trypsin	2781	88.9346	71	2.11914	-5.39119	0	0	down
BGIBMGA004452	1191	IPR000462|CDP-alcohol phosphatidyltransferase	397	24.1764	11	0.625209	-5.27312	7.00891e-97	4.6651e-98	down
BGIBMGA005678	573	undefined	215	27.2143	6	0.708829	-5.26278	5.61574e-53	6.13427e-54	down
BGIBMGA008828	492	IPR000215|Proteinase inhibitor I4, serpin	1287	189.726	37	5.09074	-5.21989	0	0	down
BGIBMGA014203	993	undefined	3033	221.532	89	6.06716	-5.19035	0	0	down
BGIBMGA008179	825	undefined	675	59.342	20	1.64105	-5.17637	2.04803e-163	9.20375e-165	down
BGIBMGA009953	1029	IPR000215|Proteinase inhibitor I4, serpin	9635	679.124	286	18.8146	-5.17375	0	0	down
BGIBMGA002940	819	IPR002198|Short-chain dehydrogenase/reductase SDR, IPR002347|Glucose/ribitol dehydrogenase	537	47.5557	16	1.32245	-5.16833	3.58513e-130	1.89546e-131	down
BGIBMGA002941	819	IPR002198|Short-chain dehydrogenase/reductase SDR, IPR002347|Glucose/ribitol dehydrogenase	266	23.5565	8	0.661227	-5.15483	5.18462e-65	4.84101e-66	down
BGIBMGA008925	480	IPR006262|Cytidine deaminase, homotetrameric, IPR002125|CMP/dCMP deaminase, zinc-binding	2914	440.312	88	12.4104	-5.14891	0	0	down
BGIBMGA002603	246	undefined	197	58.0823	6	1.65105	-5.13664	2.05506e-48	2.41361e-49	down
BGIBMGA003741	1407	IPR004911|Gamma interferon inducible lysosomal thiol reductase GILT	524	27.0116	16	0.769787	-5.13297	7.3105e-127	3.9617e-128	down
BGIBMGA000648	1182	IPR001223|Glycoside hydrolase, family 18, catalytic domain, IPR011583|Chitinase II	6285	385.656	193	11.0531	-5.12479	0	0	down
BGIBMGA012910	399	IPR008774|Phospholipase A2, metazoa, IPR013090|Phospholipase A2, active site, IPR001211|Phospholipase A2	1282	233.039	40	6.78628	-5.1018	0	0	down
BGIBMGA007938	1272	undefined	371	21.1543	12	0.638614	-5.04986	8.4855e-90	6.06451e-91	down
BGIBMGA007848	2751	IPR001917|Aminotransferase, class-II, IPR006076|FAD dependent oxidoreductase, IPR006222|Glycine cleavage T protein (aminomethyl transferase), IPR013977|Glycine cleavage T-protein, C-terminal barrel	1099	28.9748	36	0.885842	-5.0316	1.06958e-263	3.26166e-265	down
BGIBMGA000418	933	IPR003534|Major royal jelly protein, IPR000437|Prokaryotic membrane lipoprotein lipid attachment site	662	51.4623	22	1.59619	-5.01081	4.41928e-159	2.04859e-160	down
BGIBMGA011194	309	undefined	119	27.9319	4	0.876286	-4.99437	1.64351e-29	2.72315e-30	down
BGIBMGA011549	732	IPR010562|Haemolymph juvenile hormone binding, IPR004272|Odorant binding protein	1446	143.275	49	4.53137	-4.98269	0	0	down
BGIBMGA012700	252	undefined	118	33.9621	4	1.07449	-4.98219	2.96215e-29	4.94716e-30	down
BGIBMGA000562	474	IPR000210|BTB, IPR003131|K+ channel tetramerisation	147	22.4932	5	0.714062	-4.9773	3.75448e-36	5.48355e-37	down
BGIBMGA004866	642	IPR011038|Calycin-like, IPR003057|Invertebrate colouration protein, IPR002345|Lipocalin	262	29.5991	9	0.948969	-4.96305	1.81691e-63	1.73595e-64	down
BGIBMGA011646	1917	IPR001540|Glycoside hydrolase, family 20	4655	176.121	161	5.68523	-4.9532	0	0	down
BGIBMGA014201	1791	IPR002086|Aldehyde dehydrogenase, IPR006163|Phosphopantetheine-binding, IPR009081|Acyl carrier protein-like	11036	446.919	391	14.7783	-4.91846	0	0	down
BGIBMGA013705	882	IPR013217|Methyltransferase type 12	2120	174.333	76	5.83297	-4.90147	0	0	down
BGIBMGA001755	1062	IPR007123|Gelsolin region, IPR007122|Gelsolin	918	62.6947	33	2.10346	-4.89751	9.00899e-219	3.13001e-220	down
BGIBMGA014040	5307	IPR001442|Type 4 procollagen, C-terminal repeat, IPR008161|Collagen helix repeat, IPR008160|Collagen triple helix repeat	6530	89.2435	237	3.02304	-4.88368	0	0	down
BGIBMGA004766	798	IPR008775|Phytanoyl-CoA dioxygenase	766	69.6207	28	2.3752	-4.8734	1.93788e-182	7.77568e-184	down
BGIBMGA010866	969	undefined	295	22.0806	11	0.768446	-4.84469	8.38631e-71	7.2446e-72	down
BGIBMGA002945	825	IPR002198|Short-chain dehydrogenase/reductase SDR, IPR002347|Glucose/ribitol dehydrogenase, IPR002424|Insect alcohol dehydrogenase family	232	20.3961	9	0.73847	-4.78761	1.01435e-55	1.07449e-56	down
BGIBMGA013267	558	IPR008914|PEBP	5090	661.601	198	24.0201	-4.78365	0	0	down
BGIBMGA014039	5802	IPR008160|Collagen triple helix repeat, IPR001442|Type 4 procollagen, C-terminal repeat, IPR008161|Collagen helix repeat	11014	137.683	431	5.02857	-4.77506	0	0	down
BGIBMGA010681	1062	IPR001522|Fatty acid desaturase, type 1, IPR012196|Acyl-CoA desaturase, IPR005804|Fatty acid desaturase, IPR010257|Fatty acid desaturase subdomain	1372	93.7006	54	3.44202	-4.76673	0	0	down
BGIBMGA011573	291	IPR002350|Proteinase inhibitor I1, Kazal, IPR011497|Protease inhibitor, Kazal-type	634	158.019	25	5.81556	-4.76403	4.55466e-150	2.18875e-151	down
BGIBMGA007428	600	undefined	196	23.6929	8	0.902575	-4.71426	5.24234e-47	6.35495e-48	down
BGIBMGA001091	2235	IPR002861|Reeler region, IPR009465|Spondin, N-terminal, IPR000884|Thrombospondin, type I, IPR002223|Proteinase inhibitor I2, Kunitz metazoa, IPR000437|Prokaryotic membrane lipoprotein lipid attachment site	1403	45.5295	59	1.78698	-4.67121	0	0	down
BGIBMGA013261	552	IPR008914|PEBP	4224	555.006	180	22.0738	-4.65209	0	0	down
BGIBMGA008221	465	IPR003172|E1 protein and Def2/Der2 allergen	2209	344.553	95	13.8298	-4.63887	0	0	down
BGIBMGA008222	345	undefined	209	43.938	9	1.76591	-4.63699	9.7483e-50	1.12282e-50	down
BGIBMGA014246	1413	IPR011701|Major facilitator sdownerfamily MFS_1, IPR007114|Major facilitator sdownerfamily	2430	124.732	107	5.12609	-4.60483	0	0	down
BGIBMGA012649	1353	IPR006693|AB-hydrolase associated lipase region, IPR000073|Alpha/beta hydrolase fold-1	951	50.9795	42	2.10134	-4.60054	1.19066e-221	4.09176e-223	down
BGIBMGA011608	1557	IPR000757|Glycoside hydrolase, family 16, IPR008985|Concanavalin A-like lectin/glucanase	446	20.7759	20	0.869533	-4.57852	2.69156e-104	1.66698e-105	down
BGIBMGA011276	501	IPR006170|Pheromone/general odorant binding protein, PBP/GOBP	860	124.501	40	5.40464	-4.52582	3.55607e-199	1.33621e-200	down
BGIBMGA014404	1158	IPR009003|Peptidase, trypsin-like serine and cysteine, IPR001314|Peptidase S1A, chymotrypsin, IPR001254|Peptidase S1 and S6, chymotrypsin/Hap	1322	82.801	62	3.62433	-4.51386	2.59188e-305	7.14529e-307	down
BGIBMGA010467	756	IPR004006|Dak kinase	424	40.6777	20	1.79082	-4.50554	1.53498e-98	1.00429e-99	down
BGIBMGA005500	1593	IPR006102|Glycoside hydrolase family 2, immunoglobulin-like beta-sandwich, IPR008979|Galactose-binding like, IPR006104|Glycoside hydrolase family 2, carbohydrate-binding, IPR006103|Glycoside hydrolase family 2, TIM barrel, IPR006101|Glycoside hydrolase, family 2, IPR006025|Peptidase M, neutral zinc metallopeptidases, zinc-binding site, IPR000454|ATPase, F0 complex, subunit C	1834	83.5019	87	3.69699	-4.49739	0	0	down
BGIBMGA012089	1542	IPR001128|Cytochrome P450, IPR002401|E-class P450, grodown I, IPR008072|E-class P450, CYP3A	736	34.6183	35	1.53648	-4.49383	4.34974e-170	1.89315e-171	down
BGIBMGA009313	198	undefined	60	21.9785	3	1.02565	-4.42148	7.62063e-15	2.02027e-15	down
BGIBMGA003330	966	IPR001910|Inosine/uridine-preferring nucleoside hydrolase	6070	455.747	307	21.5132	-4.40494	0	0	down
BGIBMGA001313	1650	IPR005829|Sugar transporter sdownerfamily, IPR007114|Major facilitator sdownerfamily, IPR011701|Major facilitator sdownerfamily MFS_1	867	38.1108	44	1.80515	-4.40001	2.98188e-198	1.12609e-199	down
BGIBMGA003332	840	IPR001910|Inosine/uridine-preferring nucleoside hydrolase	334	28.839	17	1.36998	-4.39579	5.26773e-77	4.26213e-78	down
BGIBMGA014587	732	IPR000437|Prokaryotic membrane lipoprotein lipid attachment site, IPR008978|HSP20-like chaperone	707	70.0521	36	3.32917	-4.39519	8.82479e-162	4.01581e-163	down
BGIBMGA014224	1323	IPR003534|Major royal jelly protein	4422	242.422	228	11.6659	-4.37715	0	0	down
BGIBMGA000885	411	undefined	173	30.5293	9	1.48233	-4.36426	2.58881e-40	3.4902e-41	down
BGIBMGA007970	543	IPR000418|Ets	210	28.05	11	1.37132	-4.35437	1.24607e-48	1.45994e-49	down
BGIBMGA000013	720	IPR012464|Protein of unknown function DUF1676	40838	4113.81	2152	202.327	-4.34571	0	0	down
BGIBMGA004509	777	undefined	246	22.9629	13	1.13257	-4.34163	1.0908e-56	1.14003e-57	down
BGIBMGA009063	357	undefined	184	37.382	10	1.89617	-4.30119	1.67943e-42	2.18016e-43	down
BGIBMGA000701	1524	IPR011614|Catalase, N-terminal, IPR002226|Catalase	9870	469.726	553	24.5632	-4.25725	0	0	down
BGIBMGA013448	954	IPR011992|EF-Hand type, IPR002048|Calcium-binding EF-hand, IPR003645|Follistatin-like, N-terminal, IPR001999|Osteonectin-like	3097	235.454	177	12.5594	-4.2286	0	0	down
BGIBMGA008829	660	IPR000215|Proteinase inhibitor I4, serpin	2072	227.698	121	12.4104	-4.1975	0	0	down
BGIBMGA000618	201	IPR001179|Peptidylprolyl isomerase, FKBP-type	375	135.316	22	7.4092	-4.19087	2.91191e-84	2.19933e-85	down
BGIBMGA004805	372	IPR011038|Calycin-like, IPR002345|Lipocalin	202	39.3841	12	2.18365	-4.1728	8.06537e-46	9.92181e-47	down
BGIBMGA004176	2946	IPR000648|Oxysterol-binding protein	1355	33.3595	81	1.86122	-4.16378	1.21768e-300	3.40288e-302	down
BGIBMGA014204	870	undefined	1028	85.7011	62	4.82411	-4.15098	6.39504e-228	2.16147e-229	down
BGIBMGA000874	651	IPR004827|Basic-leucine zipper (bZIP) transcription factor, IPR001630|cAMP response element binding (CREB) protein, IPR002112|Transcription factor Jun, IPR008917|Eukaryotic transcription factor, DNA-binding, IPR011616|bZIP transcription factor, bZIP_1	426	47.4615	26	2.70357	-4.13382	7.6107e-95	5.15188e-96	down
BGIBMGA004859	777	IPR002220|Dihydrodipicolinate synthetase	507	47.326	31	2.70076	-4.1312	1.25221e-112	7.34163e-114	down
BGIBMGA000561	201	undefined	114	41.1359	7	2.35747	-4.12509	3.286e-26	5.98132e-27	down
BGIBMGA003110	1125	IPR001563|Peptidase S10, serine carboxypeptidase, IPR005312|Protein of unknown function DUF1759	621	40.0361	39	2.34669	-4.0926	5.52895e-137	2.8031e-138	down
BGIBMGA007969	561	undefined	159	20.5564	10	1.20665	-4.09051	6.38603e-36	9.37526e-37	down
BGIBMGA004465	801	IPR004943|Lepidopteran low molecular weight lipoprotein, IPR008997|Ricin B-related lectin	302	27.3456	19	1.6057	-4.09003	3.62477e-67	3.29556e-68	down
BGIBMGA002907	510	IPR001424|Sdowneroxide dismutase, copper/zinc binding	456	64.8496	29	3.84922	-4.07446	1.30869e-100	8.40174e-102	down
BGIBMGA014080	1185	undefined	1693	103.622	109	6.22662	-4.05673	0	0	down
BGIBMGA013932	1200	IPR000215|Proteinase inhibitor I4, serpin	651	39.3471	42	2.36926	-4.05375	9.23699e-143	4.61326e-144	down
BGIBMGA006623	1521	IPR001304|C-type lectin, IPR000719|Protein kinase, IPR011009|Protein kinase-like	964	45.9685	63	2.80386	-4.03516	2.57614e-210	9.19354e-212	down
BGIBMGA004828	465	IPR002482|Peptidoglycan-binding LysM	152	23.7085	10	1.45577	-4.02555	4.4376e-34	6.78711e-35	down
BGIBMGA009771	273	undefined	1064	282.678	70	17.3572	-4.02555	1.06753e-231	3.52752e-233	down
BGIBMGA010338	2706	IPR007886|Alanine dehydrogenase/PNT, N-terminal, IPR007698|Alanine dehydrogenase/PNT, C-terminal, IPR005097|Saccharopine dehydrogenase	811	21.7373	55	1.37588	-3.98175	1.11929e-175	4.71303e-177	down
BGIBMGA005727	843	IPR004455|NADP oxidoreductase, coenzyme F420-dependent, IPR000304|Delta 1-pyrroline-5-carboxylate reductase	330	28.3922	23	1.84691	-3.94231	1.09458e-71	9.34193e-73	down
BGIBMGA000873	252	undefined	172	49.504	12	3.22348	-3.94085	6.42217e-38	9.06453e-39	down
BGIBMGA000453	243	undefined	396	118.196	28	7.80003	-3.92155	1.61648e-85	1.20717e-86	down
BGIBMGA000619	447	IPR001179|Peptidylprolyl isomerase, FKBP-type, IPR002048|Calcium-binding EF-hand, IPR000886|Endoplasmic reticulum targeting sequence	825	133.863	59	8.93489	-3.90516	1.60827e-176	6.74163e-178	down
BGIBMGA006167	750	IPR000952|Protein of unknown function downF0017, hydrolase-like, IPR000073|Alpha/beta hydrolase fold-1, IPR012020|AB-hydrolase YheT, putative	554	53.5749	40	3.6103	-3.89137	1.32715e-118	7.4928e-120	down
BGIBMGA013972	573	IPR000626|Ubiquitin	329	41.6441	24	2.83531	-3.87653	1.02655e-70	8.87762e-72	down
BGIBMGA010289	2880	IPR002213|UDP-glucuronosyl/UDP-glucosyltransferase	4120	103.757	313	7.35693	-3.81796	0	0	down
BGIBMGA006423	852	IPR009003|Peptidase, trypsin-like serine and cysteine, IPR001314|Peptidase S1A, chymotrypsin, IPR001254|Peptidase S1 and S6, chymotrypsin/Hap	645	54.9076	50	3.9726	-3.78885	1.71232e-135	8.7944e-137	down
BGIBMGA012660	1203	IPR002155|Thiolase	733	44.1927	57	3.2074	-3.78433	1.01331e-153	4.82163e-155	down
BGIBMGA009139	1467	IPR000169|Peptidase, cysteine peptidase active site, IPR000668|Peptidase C1A, papain C-terminal, IPR013128|Peptidase C1A, papain, IPR013201|Proteinase inhibitor I29, cathepsin propeptide	1472	72.7764	115	5.30655	-3.77762	0	0	down
BGIBMGA004541	546	IPR001436|Alpha crystallin, IPR002068|Heat shock protein Hsp20, IPR008978|HSP20-like chaperone	317	42.1094	25	3.0995	-3.76403	7.3652e-67	6.71018e-68	down
BGIBMGA013439	1248	IPR002159|CD36 antigen	1712	99.4951	139	7.53954	-3.72208	0	0	down
BGIBMGA003527	477	undefined	318	48.3528	26	3.68977	-3.712	2.01452e-66	1.84107e-67	down
BGIBMGA005814	492	undefined	329	48.5002	27	3.71487	-3.70661	1.30474e-68	1.16407e-69	down
BGIBMGA007357	153	IPR011009|Protein kinase-like	73	34.6054	6	2.65463	-3.70441	3.83144e-16	9.68349e-17	down
BGIBMGA010371	744	undefined	240	23.3965	20	1.81971	-3.68451	3.72672e-50	4.26786e-51	down
BGIBMGA012701	5658	IPR000759|Adrenodoxin reductase, IPR013027|FAD-dependent pyridine nucleotide-disulphide oxidoreductase, IPR001100|Pyridine nucleotide-disulphide oxidoreductase, class I, IPR012220|Glutamate synthase, eukaryotic, IPR000583|Glutamine amidotransferase, class-II, IPR006982|Glutamate synthase, central, IPR002932|Ferredoxin-dependent glutamate synthase, IPR002489|Glutamate synthase, alpha subunit, C-te…	3337	42.7766	279	3.338	-3.67977	0	0	down
BGIBMGA003967	303	IPR008934|Acid phosphatase/vanadium-dependent haloperoxidase, IPR000326|Phosphoesterase, PA-phosphatase related	119	28.485	10	2.2341	-3.67244	2.08322e-25	3.8903e-26	down
BGIBMGA004655	6390	IPR006163|Phosphopantetheine-binding, IPR000794|Beta-ketoacyl synthase, IPR011032|GroES-like, IPR009081|Acyl carrier protein-like, IPR001227|Acyl transferase region, IPR013154|Alcohol dehydrogenase GroES-like, IPR013149|Alcohol dehydrogenase, zinc-binding, IPR002198|Short-chain dehydrogenase/reductase SDR, IPR001031|Thioesterase	1790	20.3172	152	1.61023	-3.65737	0	0	down
BGIBMGA004728	2202	IPR000215|Proteinase inhibitor I4, serpin, IPR002919|Protease inhibitor I8, cysteine-rich trypsin inhibitor-like, IPR008197|Whey acidic protein, core region, IPR013032|EGF-like region	5083	167.423	434	13.3419	-3.64947	0	0	down
BGIBMGA002526	1947	IPR006025|Peptidase M, neutral zinc metallopeptidases, zinc-binding site, IPR001548|Peptidase M2, peptidyl-dipeptidase A	936	34.8676	80	2.78143	-3.64799	5.87241e-191	2.25094e-192	down
BGIBMGA005182	2202	IPR003337|Trehalose-phosphatase, IPR006379|HAD-sdownerfamily hydrolase, subfamily IIB, IPR001830|Glycosyl transferase, family 20	713	23.4847	63	1.93672	-3.60003	2.64481e-144	1.31342e-145	down
BGIBMGA007458	465	IPR002048|Calcium-binding EF-hand, IPR008597|Destabilase	394	61.4548	35	5.09518	-3.59232	4.22826e-80	3.32129e-81	down
BGIBMGA003508	432	undefined	720	120.882	65	10.1853	-3.56904	9.16141e-145	4.52362e-146	down
BGIBMGA001351	1023	IPR001395|Aldo/keto reductase	3180	225.457	289	19.1235	-3.55944	0	0	down
BGIBMGA004605	87	undefined	55	45.8518	5	3.89041	-3.55898	3.93667e-12	1.19825e-12	down
BGIBMGA009232	1092	IPR011013|Galactose mutarotase-like, IPR008183|Aldose 1-epimerase	522	34.6705	49	3.03751	-3.51275	5.75851e-104	3.59907e-105	down
BGIBMGA013168	957	IPR001993|Mitochondrial substrate carrier, IPR002113|Adenine nucleotide translocator 1, IPR002067|Mitochondrial carrier protein	380	28.7995	36	2.54645	-3.49948	9.06729e-76	7.39628e-77	down
BGIBMGA013342	7800	IPR001846|von Willebrand factor, type D	18997	176.646	1809	15.6996	-3.49206	0	0	down
BGIBMGA008857	267	IPR000595|Cyclic nucleotide-binding	84	22.8182	8	2.02826	-3.49187	1.20665e-17	2.87024e-18	down
BGIBMGA007260	219	undefined	73	24.1764	7	2.16371	-3.48202	1.85563e-15	4.79237e-16	down
BGIBMGA005300	1515	IPR000101|Gamma-glutamyltranspeptidase	468	22.405	45	2.01069	-3.47806	1.30972e-92	9.06365e-94	down
BGIBMGA010403	1467	IPR012303|NAD-dependent aldehyde dehydrogenase, IPR002086|Aldehyde dehydrogenase	2203	108.917	212	9.78251	-3.47689	0	0	down
BGIBMGA010468	405	IPR004007|Dak phosphatase	144	25.7881	14	2.34001	-3.46212	3.37214e-29	5.64782e-30	down
BGIBMGA000419	972	IPR008927|6-phosphogluconate dehydrogenase, C-terminal-like, IPR006176|3-hydroxyacyl-CoA dehydrogenase, NAD-binding, IPR006108|3-hydroxyacyl-CoA dehydrogenase, C-terminal	2429	181.248	244	16.9929	-3.41496	0	0	down
BGIBMGA006168	258	undefined	189	53.1318	19	4.98515	-3.41387	1.51433e-37	2.15597e-38	down
BGIBMGA006606	1563	IPR012303|NAD-dependent aldehyde dehydrogenase, IPR002086|Aldehyde dehydrogenase	771	35.7773	79	3.42147	-3.38636	1.18925e-148	5.7823e-150	down
BGIBMGA008286	696	IPR000301|CD9/CD37/CD63 antigen, IPR008952|Tetraspanin	214	22.3006	22	2.13973	-3.38159	4.91511e-42	6.42695e-43	down
BGIBMGA013273	891	IPR001251|Cellular retinaldehyde-binding/triple function, C-terminal	3104	252.672	324	24.6157	-3.35961	0	0	down
BGIBMGA001732	645	undefined	383	43.0677	40	4.19802	-3.35882	6.75633e-74	5.65154e-75	down
BGIBMGA006251	201	IPR002919|Protease inhibitor I8, cysteine-rich trypsin inhibitor-like, IPR013032|EGF-like region	200	72.1683	21	7.07242	-3.35109	4.474e-39	6.18385e-40	down
BGIBMGA013973	543	undefined	171	22.8407	18	2.24397	-3.34748	1.4919e-33	2.30432e-34	down
BGIBMGA003688	1050	undefined	1193	82.4069	126	8.12317	-3.34265	5.56943e-227	1.88768e-228	down
BGIBMGA006514	264	undefined	112	30.7699	12	3.07696	-3.32194	2.98818e-22	6.12757e-23	down
BGIBMGA008321	192	undefined	65	24.5541	7	2.46798	-3.31456	2.15632e-13	6.12775e-14	down
BGIBMGA011013	1524	IPR005829|Sugar transporter sdownerfamily, IPR011701|Major facilitator sdownerfamily MFS_1, IPR007114|Major facilitator sdownerfamily	426	20.2739	46	2.04323	-3.3107	4.36617e-81	3.39252e-82	down
BGIBMGA009623	471	undefined	136	20.9426	15	2.15583	-3.28012	1.75747e-26	3.16086e-27	down
BGIBMGA012239	1068	IPR002172|Low density lipoprotein-receptor, class A, IPR000082|SEA	414	28.1152	46	2.91562	-3.26948	5.31497e-78	4.25519e-79	down
BGIBMGA008096	774	IPR002198|Short-chain dehydrogenase/reductase SDR, IPR002347|Glucose/ribitol dehydrogenase	224	20.9904	25	2.18647	-3.26305	1.14354e-42	1.478e-43	down
BGIBMGA004950	2799	IPR000672|Tetrahydrofolate dehydrogenase/cyclohydrolase, IPR000559|Formate-tetrahydrofolate ligase, FTHFS	2649	68.6423	300	7.25543	-3.24197	0	0	down
BGIBMGA014208	504	IPR001199|Cytochrome b5	218	31.3717	25	3.35779	-3.22388	3.94091e-41	5.22007e-42	down
BGIBMGA006768	636	IPR001304|C-type lectin	584	66.5991	69	7.34407	-3.18085	5.73925e-107	3.50034e-108	down
BGIBMGA011477	1362	IPR001312|Hexokinase	504	26.839	60	2.98208	-3.16994	3.4541e-92	2.40665e-93	down
BGIBMGA002939	672	IPR002198|Short-chain dehydrogenase/reductase SDR, IPR002347|Glucose/ribitol dehydrogenase	360	38.8549	43	4.33155	-3.16514	4.36387e-66	4.00873e-67	down
BGIBMGA004727	834	IPR002919|Protease inhibitor I8, cysteine-rich trypsin inhibitor-like, IPR001450|4Fe-4S ferredoxin, iron-sulfur binding, IPR013032|EGF-like region	1668	145.058	200	16.2334	-3.1596	8.2009e-302	2.27631e-303	down
BGIBMGA003655	1704	IPR000488|Death, IPR001354|Mandelate racemase/muconate lactonizing enzyme, IPR013342|Mandelate racemase/muconate lactonizing enzyme, C-terminal, IPR011029|DEATH-like	954	40.6061	115	4.56849	-3.15191	1.15242e-172	4.96134e-174	down
BGIBMGA010294	960	IPR002213|UDP-glucuronosyl/UDP-glucosyltransferase	3366	254.305	406	28.6286	-3.15104	0	0	down
BGIBMGA002288	939	IPR001304|C-type lectin	392	30.2784	48	3.46035	-3.1293	3.98073e-71	3.41624e-72	down
BGIBMGA011424	1935	IPR001156|Peptidase S60, transferrin lactoferrin	2743	102.815	341	11.9294	-3.10746	0	0	down
BGIBMGA013228	1260	undefined	1809	104.131	227	12.1955	-3.09398	0	0	down
BGIBMGA012320	315	IPR000608|Ubiquitin-conjugating enzyme, E2	435	100.159	58	12.4641	-3.00644	6.06096e-76	4.93826e-77	down
BGIBMGA007223	1626	undefined	660	29.4399	88	3.66359	-3.00644	1.20602e-114	6.94555e-116	down
BGIBMGA010760	345	undefined	242	50.8755	33	6.47499	-2.97402	2.45568e-42	3.19248e-43	down
BGIBMGA003907	402	IPR001128|Cytochrome P450	293	52.8633	40	6.73563	-2.97238	5.53192e-51	6.24117e-52	down
BGIBMGA012019	1332	IPR008826|Selenium-binding protein	476	25.9188	65	3.30334	-2.972	4.32601e-82	3.30414e-83	down
BGIBMGA013108	744	IPR011000|Apolipophorin III-like, IPR002661|Ribosome recycling factor, IPR010009|Apolipophorin-III	8433	822.095	1160	105.543	-2.96147	0	0	down
BGIBMGA010761	1800	IPR013526|ABC-2 transporter, IPR003439|ABC transporter related, IPR000412|ABC-2, IPR013525|ABC-2 type transporter	1072	43.1951	149	5.60349	-2.94647	5.30755e-182	2.14467e-183	down
BGIBMGA007303	636	IPR001092|Basic helix-loop-helix dimerisation region bHLH, IPR011598|Helix-loop-helix DNA-binding	2462	280.765	343	36.5075	-2.9431	0	0	down
BGIBMGA006518	2244	IPR010255|Haem peroxidase, IPR002007|Haem peroxidase, animal	4967	160.54	696	20.9957	-2.93477	0	0	down
BGIBMGA012082	1395	IPR005829|Sugar transporter sdownerfamily, IPR003663|Sugar transporter, IPR005828|General substrate transporter, IPR007114|Major facilitator sdownerfamily, IPR000803|Facilitated glucose transporter	613	31.8712	86	4.1732	-2.93303	4.67199e-104	2.91117e-105	down
BGIBMGA007111	3180	IPR005720|Dihydroorotate dehydrogenase 1, IPR013027|FAD-dependent pyridine nucleotide-disulphide oxidoreductase, IPR001295|Dihydroorotate dehydrogenase, IPR001450|4Fe-4S ferredoxin, iron-sulfur binding, IPR009051|Alpha-helical ferredoxin, IPR001327|Pyridine nucleotide-disulphide oxidoreductase, NAD-binding region	9925	226.369	1404	29.8872	-2.92108	0	0	down
BGIBMGA004507	1473	IPR007114|Major facilitator sdownerfamily, IPR005829|Sugar transporter sdownerfamily, IPR005828|General substrate transporter	880	43.3304	125	5.74449	-2.91513	4.81891e-148	2.35213e-149	down
BGIBMGA005131	5442	IPR000010|Proteinase inhibitor I25, cystatin, IPR013201|Proteinase inhibitor I29, cathepsin propeptide, IPR000668|Peptidase C1A, papain C-terminal, IPR000169|Peptidase, cysteine peptidase active site, IPR013128|Peptidase C1A, papain	1887	25.1493	273	3.39585	-2.88867	0	0	down
BGIBMGA012651	570	undefined	814	103.577	118	14.0137	-2.88579	1.19314e-135	6.11662e-137	down
BGIBMGA011755	1587	IPR000719|Protein kinase, IPR008271|Serine/threonine protein kinase, active site, IPR011009|Protein kinase-like, IPR002290|Serine/threonine protein kinase	521	23.8108	76	3.24176	-2.87676	5.99481e-87	4.43158e-88	down
BGIBMGA007358	1146	IPR011009|Protein kinase-like, IPR008271|Serine/threonine protein kinase, active site, IPR000719|Protein kinase, IPR003527|MAP kinase, IPR002290|Serine/threonine protein kinase, IPR008351|JNK MAP kinase	335	21.2018	49	2.89438	-2.87286	3.03961e-56	3.194e-57	down
BGIBMGA007072	1344	IPR003534|Major royal jelly protein	5099	275.168	761	38.3292	-2.8438	0	0	down
BGIBMGA004561	1392	IPR000005|Helix-turn-helix, AraC type, IPR000577|Carbohydrate kinase, FGGY, IPR007114|Major facilitator sdownerfamily, IPR005829|Sugar transporter sdownerfamily, IPR003663|Sugar transporter, IPR011701|Major facilitator sdownerfamily MFS_1	407	21.2064	61	2.96644	-2.8377	2.97473e-67	2.70175e-68	down
BGIBMGA009772	471	undefined	960	147.83	145	20.8397	-2.82653	1.64913e-156	7.70693e-158	down
BGIBMGA007502	3342	IPR007886|Alanine dehydrogenase/PNT, N-terminal, IPR007698|Alanine dehydrogenase/PNT, C-terminal, IPR004003|NAD(P) transhydrogenase, beta subunit, IPR000883|Cytochrome c oxidase, subunit I, IPR004571|NAD(P) transhydrogenase, alpha subunit	15314	332.349	2356	47.7214	-2.79999	0	0	down
BGIBMGA000582	1647	IPR010291|Protein of unknown function DUF895, eukaryotic	565	24.881	87	3.57578	-2.79872	1.25904e-91	8.83184e-93	down
BGIBMGA012947	534	IPR008334|5'-Nucleotidase, C-terminal, IPR006179|5'-Nucleotidase and apyrase	324	44.0065	50	6.33831	-2.79555	5.66103e-53	6.18908e-54	down
BGIBMGA001607	267	undefined	102	27.7078	16	4.05652	-2.77198	2.37749e-17	5.72376e-18	down
BGIBMGA007315	3729	IPR008974|TRAF-like, IPR002083|MATH, IPR001394|Peptidase C19, ubiquitin carboxyl-terminal hydrolase 2	1287	25.0322	202	3.66694	-2.77114	2.99888e-205	1.09287e-206	down
BGIBMGA003267	579	IPR000886|Endoplasmic reticulum targeting sequence	312	39.0831	49	5.72878	-2.77024	1.37157e-50	1.56036e-51	down
BGIBMGA012648	1200	IPR006693|AB-hydrolase associated lipase region, IPR000073|Alpha/beta hydrolase fold-1	2582	156.059	414	23.3541	-2.74034	0	0	down
BGIBMGA012399	915	IPR013154|Alcohol dehydrogenase GroES-like, IPR013149|Alcohol dehydrogenase, zinc-binding, IPR002085|Alcohol dehydrogenase sdownerfamily, zinc-containing, IPR011597|GroES-related, IPR011032|GroES-like	429	34.0055	69	5.10473	-2.73586	3.06326e-68	2.74166e-69	down
BGIBMGA007408	432	IPR001327|Pyridine nucleotide-disulphide oxidoreductase, NAD-binding region, IPR006176|3-hydroxyacyl-CoA dehydrogenase, NAD-binding	228	38.2793	37	5.79779	-2.72299	1.21697e-36	1.76134e-37	down
BGIBMGA003682	747	IPR001202|WW/Rsp5/WWP	501	48.6441	82	7.43084	-2.71067	9.74455e-79	7.73713e-80	down
BGIBMGA000886	390	IPR006629|LPS-induced tumor necrosis factor alpha factor	284	52.8161	47	8.15789	-2.69471	7.25816e-45	9.07956e-46	down
BGIBMGA004525	1017	IPR005828|General substrate transporter	2318	165.312	388	25.8259	-2.6783	0	0	down
BGIBMGA013812	1686	IPR002018|Carboxylesterase, type B	7252	311.97	1214	48.7423	-2.67816	0	0	down
BGIBMGA006836	201	undefined	101	36.445	17	5.72529	-2.6703	1.42029e-16	3.53465e-17	down
BGIBMGA002295	813	IPR002698|5-formyltetrahydrofolate cyclo-ligase	948	84.5727	160	13.3221	-2.66637	1.8613e-145	9.17295e-147	down
BGIBMGA003463	627	IPR004911|Gamma interferon inducible lysosomal thiol reductase GILT, IPR006170|Pheromone/general odorant binding protein, PBP/GOBP	266	30.7699	45	4.85836	-2.66298	1.4069e-41	1.85161e-42	down
BGIBMGA013235	1449	IPR002872|Proline dehydrogenase	690	34.5377	117	5.4659	-2.65964	7.32027e-106	4.48532e-107	down
BGIBMGA005051	1032	IPR000449|Ubiquitin-associated, IPR001452|Src homology-3, IPR009060|UBA-like, IPR009097|Apprp cyclic nucleotide phosphodiesterase	1341	94.2457	229	15.0211	-2.64944	6.40507e-204	2.35231e-205	down
BGIBMGA009571	693	IPR002110|Ankyrin	304	31.8165	52	5.07943	-2.64704	4.68952e-47	5.67595e-48	down
BGIBMGA000806	2262	IPR001365|Adenosine/AMP deaminase, IPR006329|AMP deaminase	945	30.3006	163	4.87797	-2.63499	3.61256e-143	1.80082e-144	down
BGIBMGA000703	1365	undefined	463	24.6015	81	4.01695	-2.61457	4.06728e-70	3.54812e-71	down
BGIBMGA001793	2304	undefined	444800	14002.2	78882	2317.61	-2.59494	0	0	down
BGIBMGA004276	1914	IPR008210|Phosphoenolpyruvate carboxykinase, N-terminal, IPR000437|Prokaryotic membrane lipoprotein lipid attachment site, IPR008209|Phosphoenolpyruvate carboxykinase (GTP)	4468	169.31	798	28.2232	-2.58472	0	0	down
BGIBMGA000710	747	IPR000535|Major sperm protein, IPR008962|PapD-like	496	48.1586	89	8.06518	-2.57801	6.75011e-74	5.63996e-75	down
BGIBMGA000068	1743	IPR000172|Glucose-methanol-choline oxidoreductase, N-terminal, IPR007867|Glucose-methanol-choline oxidoreductase, C-terminal, IPR012132|Glucose-methanol-choline oxidoreductase	2890	120.258	520	20.1953	-2.57404	0	0	down
BGIBMGA002838	456	IPR000682|Protein-L-isoaspartate(D-aspartate) O-methyltransferase	150	23.8583	27	4.00815	-2.57348	3.9359e-23	7.86659e-24	down
BGIBMGA006671	186	IPR000425|Major intrinsic protein	171	66.68	31	11.2822	-2.56321	4.34358e-26	7.94327e-27	down
BGIBMGA002264	654	undefined	215	23.8437	39	4.03675	-2.56234	1.75603e-32	2.74379e-33	down
BGIBMGA005101	1050	IPR013638|Fork-head N-terminal, IPR001766|Fork head transcription factor	363	25.0744	66	4.255	-2.55898	5.85792e-54	6.33244e-55	down
BGIBMGA005270	1089	IPR004728|Translocation protein Sec62	2438	162.375	444	27.5994	-2.55662	0	0	down
BGIBMGA001608	1191	IPR007754|N-acetylglucosaminyltransferase II	555	33.7982	102	5.7974	-2.54347	2.44807e-81	1.88367e-82	down
BGIBMGA005763	846	IPR002198|Short-chain dehydrogenase/reductase SDR, IPR002347|Glucose/ribitol dehydrogenase	511	43.809	94	7.52146	-2.54214	6.15414e-75	5.07809e-76	down
BGIBMGA010285	957	IPR001509|NAD-dependent epimerase/dehydratase	418	31.6794	78	5.51731	-2.52151	5.74966e-61	5.71058e-62	down
BGIBMGA014287	1572	IPR000873|AMP-dependent synthetase and ligase, IPR005135|Endonuclease/exonuclease/phosphatase	14381	663.513	2688	115.75	-2.51911	0	0	down
BGIBMGA013173	1209	IPR001092|Basic helix-loop-helix dimerisation region bHLH, IPR011598|Helix-loop-helix DNA-binding	369	22.1367	69	3.86338	-2.5185	6.99578e-54	7.57567e-55	down
BGIBMGA000120	1296	IPR005377|Vacuolar protein sorting-associated protein 26	377	21.0984	71	3.7085	-2.50823	8.92484e-55	9.52983e-56	down
BGIBMGA012526	1317	IPR005814|Aminotransferase class-III	957	52.7034	181	9.30331	-2.50208	6.24231e-137	3.17066e-138	down
BGIBMGA006047	552	undefined	167	21.9427	32	3.92424	-2.48326	1.18101e-24	2.24451e-25	down
BGIBMGA009255	891	undefined	281	22.874	54	4.10261	-2.47909	1.33667e-40	1.79324e-41	down
BGIBMGA014288	225	undefined	503	162.143	97	29.1833	-2.47405	1.38258e-71	1.18392e-72	down
BGIBMGA008688	1272	IPR006670|Cyclin, IPR006671|Cyclin, N-terminal, IPR011028|Cyclin-like	544	31.0188	105	5.58788	-2.47277	2.77267e-77	2.23552e-78	down
BGIBMGA003681	477	IPR001202|WW/Rsp5/WWP	388	58.9965	75	10.6436	-2.47065	2.10845e-55	2.23943e-56	down
BGIBMGA003645	1260	IPR004143|Biotin/lipoate A/B protein ligase	584	33.6167	113	6.07089	-2.4692	9.5506e-83	7.25853e-84	down
BGIBMGA004083	168	undefined	77	33.2425	15	6.04403	-2.45945	6.7251e-12	2.07302e-12	down
BGIBMGA002685	375	IPR000504|RNA-binding region RNP-1 (RNA recognition motif)	372	71.9489	73	13.1776	-2.44889	1.22048e-52	1.34585e-53	down
BGIBMGA007703	189	undefined	239	91.7168	47	16.8337	-2.44583	3.40333e-34	5.18275e-35	down
BGIBMGA004343	306	undefined	2585	612.705	512	113.264	-2.4355	0	0	down
BGIBMGA011012	1560	IPR011701|Major facilitator sdownerfamily MFS_1, IPR007114|Major facilitator sdownerfamily	908	42.2157	182	7.89753	-2.41831	4.90403e-125	2.68999e-126	down
BGIBMGA002636	1074	IPR002090|Na+/H+ exchanger, isoform 6 (NHE6), IPR004709|Sodium/hydrogen exchanger subfamily, IPR006153|Sodium/hydrogen exchanger	343	23.1634	69	4.349	-2.41309	7.92709e-48	9.44485e-49	down
BGIBMGA012485	1095	IPR000192|Aminotransferase, class V, IPR003248|Phosphoserine aminotransferase	17573	1163.98	3545	219.153	-2.40905	0	0	down
BGIBMGA006287	312	undefined	168	39.0542	34	7.37681	-2.40441	6.19605e-24	1.20622e-24	down
BGIBMGA014214	732	IPR002108|Actin-binding, cofilin/tropomyosin type	321	31.8058	65	6.011	-2.40361	1.23376e-44	1.54802e-45	down
BGIBMGA014001	441	IPR001916|Glycoside hydrolase, family 22	306	50.3264	62	9.51695	-2.40274	1.38496e-42	1.79135e-43	down
BGIBMGA009874	1677	IPR000886|Endoplasmic reticulum targeting sequence, IPR002018|Carboxylesterase, type B	4462	192.979	944	38.1051	-2.34038	0	0	down
BGIBMGA008875	1455	IPR000120|Amidase	406	20.2384	86	4.00111	-2.33862	2.14928e-54	2.30512e-55	down
BGIBMGA010585	1044	IPR013057|Amino acid transporter, transmembrane	370	25.7048	80	5.18721	-2.30901	6.07811e-49	7.08692e-50	down
BGIBMGA009254	705	IPR001660|Sterile alpha motif SAM, IPR010993|Sterile alpha motif homology, IPR011510|Sterile alpha motif homology 2	197	20.267	43	4.1288	-2.29534	1.98701e-26	3.58682e-27	down
BGIBMGA011993	2475	IPR000795|Protein synthesis factor, GTP-binding, IPR009001|EF-Tu/eEF-1alpha/eIF2-gamma, C-terminal, IPR009000|Translation factor	702	20.5719	154	4.21202	-2.28809	7.82065e-91	5.52289e-92	down
BGIBMGA011321	1557	undefined	1380	64.284	304	13.2169	-2.28208	5.72091e-177	2.37111e-178	down
BGIBMGA004898	2358	IPR003674|Oligosaccharyl transferase, STT3 subunit	1062	32.6658	235	6.74635	-2.2756	5.7938e-136	2.96473e-137	down
BGIBMGA009282	918	IPR001452|Src homology-3	483	38.1608	107	7.89016	-2.27396	2.13572e-62	2.07281e-63	down
BGIBMGA007689	1836	undefined	829	32.7487	184	6.78406	-2.27122	4.09427e-106	2.5048e-107	down
BGIBMGA002296	600	undefined	532	64.3092	119	13.4258	-2.26002	4.19523e-68	3.76272e-69	down
BGIBMGA013245	1248	IPR000407|Nucleoside phosphatase GDA1/CD39	366	21.2706	82	4.44779	-2.2577	3.65859e-47	4.4178e-48	down
BGIBMGA007087	225	undefined	131	42.2281	30	9.02575	-2.22608	2.31072e-17	5.55645e-18	down
BGIBMGA000715	1275	IPR006089|Acyl-CoA dehydrogenase, IPR006092|Acyl-CoA dehydrogenase, N-terminal, IPR006091|Acyl-CoA dehydrogenase/oxidase, central region, IPR006090|Acyl-CoA dehydrogenase, type 1, IPR009100|Acyl-CoA dehydrogenase/oxidase, middle and N-terminal, IPR009075|Acyl-CoA dehydrogenase/oxidase C-terminal	7781	442.627	1788	94.9297	-2.22116	0	0	down
BGIBMGA011838	195	undefined	69	25.6642	16	5.55431	-2.20808	1.26356e-09	4.37091e-10	down
BGIBMGA007409	501	IPR008927|6-phosphogluconate dehydrogenase, C-terminal-like, IPR006180|3-hydroxyacyl-CoA dehydrogenase, IPR006176|3-hydroxyacyl-CoA dehydrogenase, NAD-binding, IPR006108|3-hydroxyacyl-CoA dehydrogenase, C-terminal	349	50.5243	81	10.9444	-2.20679	8.17739e-44	1.03453e-44	down
BGIBMGA010641	384	undefined	142	26.8207	33	5.81738	-2.2049	1.63353e-18	3.75378e-19	down
BGIBMGA011127	873	IPR003689|Zinc/iron permease	511	42.4541	120	9.3049	-2.18984	5.10099e-63	4.90258e-64	down
BGIBMGA008706	1458	IPR011047|Quinonprotein alcohol dehydrogenase-like, IPR001680|WD-40 repeat	625	31.091	147	6.82503	-2.18759	1.01585e-76	8.23842e-78	down
BGIBMGA010260	1110	IPR005835|Nucleotidyl transferase, IPR001451|Bacterial transferase hexapeptide repeat	590	38.5515	140	8.53787	-2.17484	5.74836e-72	4.87352e-73	down
BGIBMGA011479	1665	IPR008380|HAD-sdownerfamily hydrolase, subfamily IG, 5'-nucleotidase	942	41.0345	225	9.14772	-2.16535	1.28083e-113	7.41265e-115	down
BGIBMGA002401	924	IPR000092|Polyprenyl synthetase, IPR008949|Terpenoid synthase	351	27.5517	84	6.15392	-2.16256	5.40838e-43	6.94941e-44	down
BGIBMGA004528	360	IPR007114|Major facilitator sdownerfamily, IPR005829|Sugar transporter sdownerfamily, IPR011701|Major facilitator sdownerfamily MFS_1	220	44.3234	53	9.96593	-2.15299	3.0569e-27	5.3998e-28	down
BGIBMGA005812	1374	IPR000749|ATP:guanido phosphotransferase	11820	623.941	2851	140.461	-2.15124	0	0	down
BGIBMGA004667	1134	undefined	398	25.4556	96	5.73063	-2.15121	2.78374e-48	3.27994e-49	down
BGIBMGA003908	1044	IPR001128|Cytochrome P450, IPR002402|E-class P450, grodown II	918	63.7756	222	14.3945	-2.14749	1.27407e-109	7.62614e-111	down
BGIBMGA011723	378	undefined	285	54.6847	69	12.3567	-2.14585	8.37005e-35	1.25804e-35	down
BGIBMGA002265	519	IPR003128|Villin headpiece, IPR007122|Gelsolin	165	23.0584	40	5.2172	-2.14395	1.25699e-20	2.68914e-21	down
BGIBMGA007110	558	IPR005225|Small GTP-binding protein domain, IPR013753|Ras, IPR003578|Ras small GTPase, Rho type, IPR003577|Ras small GTPase, Ras type, IPR003579|Ras small GTPase, Rab type, IPR001806|Ras GTPase	169	21.9667	41	4.97387	-2.14288	4.3587e-21	9.21779e-22	down
BGIBMGA011334	627	IPR001152|Thymosin beta-4	812	93.9293	197	21.2688	-2.14284	7.84613e-97	5.23717e-98	down
BGIBMGA003894	1266	IPR013057|Amino acid transporter, transmembrane	612	35.0615	149	7.96704	-2.13777	4.80744e-73	4.04402e-74	down
BGIBMGA004169	561	undefined	423	54.6878	103	12.4285	-2.13757	7.66685e-51	8.67877e-52	down
BGIBMGA000232	627	IPR002048|Calcium-binding EF-hand, IPR003299|Flagellar calcium-binding protein (calflagin)	364	42.1062	89	9.60875	-2.13161	9.17539e-44	1.16252e-44	down
BGIBMGA000396	246	undefined	237	69.8757	58	15.9602	-2.13031	6.97035e-29	1.18256e-29	down
BGIBMGA011209	1029	IPR011032|GroES-like, IPR002328|Alcohol dehydrogenase, zinc-containing, IPR002085|Alcohol dehydrogenase sdownerfamily, zinc-containing, IPR013154|Alcohol dehydrogenase GroES-like, IPR013149|Alcohol dehydrogenase, zinc-binding, IPR011597|GroES-related	1017	71.6833	250	16.4463	-2.12387	1.14468e-119	6.44098e-121	down
BGIBMGA000398	1551	IPR004165|Coenzyme A transferase, IPR012792|3-oxoacid CoA-transferase, subunit A, IPR012791|3-oxoacid CoA-transferase, subunit B, IPR004163|Coenzyme A transferase binding site, IPR004164|Coenzyme A transferase active site	805	37.6441	198	8.64168	-2.12304	6.69084e-95	4.52289e-96	down
BGIBMGA007565	705	IPR008985|Concanavalin A-like lectin/glucanase, IPR006571|TLDc	337	34.67	83	7.96955	-2.12112	2.32387e-40	3.12863e-41	down
BGIBMGA012935	5046	IPR000547|7-Fold repeat in clathrin and VPS proteins, IPR001473|Clathrin propeller, N-terminal	3800	54.6197	936	12.5566	-2.12097	0	0	down
BGIBMGA009814	513	IPR005834|Haloacid dehalogenase-like hydrolase	1415	200.056	350	46.1844	-2.11493	3.22064e-165	1.42606e-166	down
BGIBMGA005796	306	undefined	161	38.1608	40	8.84877	-2.10854	9.24353e-20	2.03075e-20	down
BGIBMGA008904	2055	IPR008997|Ricin B-related lectin, IPR000772|Ricin B lectin, IPR001173|Glycosyl transferase, family 2	889	31.3764	221	7.27989	-2.10769	9.68151e-104	6.07836e-105	down
BGIBMGA004277	1926	IPR008210|Phosphoenolpyruvate carboxykinase, N-terminal, IPR000437|Prokaryotic membrane lipoprotein lipid attachment site, IPR008209|Phosphoenolpyruvate carboxykinase (GTP)	943	35.5114	236	8.29469	-2.09802	2.43444e-109	1.45947e-110	down
BGIBMGA011768	201	undefined	1454	524.664	366	123.262	-2.08966	3.46877e-167	1.52283e-168	down
BGIBMGA006721	252	undefined	468	134.697	118	31.6976	-2.08727	1.72088e-54	1.84079e-55	down
BGIBMGA012119	1359	IPR002110|Ankyrin, IPR000719|Protein kinase, IPR001245|Tyrosine protein kinase, IPR011009|Protein kinase-like, IPR002290|Serine/threonine protein kinase	435	23.2157	110	5.47921	-2.08306	1.3238e-50	1.50478e-51	down
BGIBMGA001220	1098	IPR004689|UDP-galactose transporter, IPR007271|Nucleotide-sugar transporter	328	21.6663	83	5.11706	-2.08206	2.01007e-38	2.80484e-39	down
BGIBMGA008724	240	undefined	82	24.7808	21	5.92315	-2.06479	2.10134e-10	6.97736e-11	down
BGIBMGA001402	1089	IPR002086|Aldehyde dehydrogenase	1774	118.151	455	28.2832	-2.06262	2.13995e-200	7.98035e-202	down
BGIBMGA006655	3582	IPR013519|Integrin alpha beta-propellor, IPR000413|Integrins alpha chain, IPR013517|FG-GAP, IPR013649|Integrin alpha-2	1371	27.7603	352	6.65214	-2.06113	5.64731e-155	2.6765e-156	down
BGIBMGA008203	558	IPR012336|Thioredoxin-like fold	183	23.7864	47	5.70175	-2.06066	1.0842e-21	2.25961e-22	down
BGIBMGA007603	537	IPR001199|Cytochrome b5	217	29.3088	56	7.05925	-2.05375	2.15441e-25	4.02529e-26	down
BGIBMGA003453	252	undefined	81	23.3129	21	5.64109	-2.04708	3.43928e-10	1.1527e-10	down
BGIBMGA009280	600	IPR001060|Cdc15/Fes/CIP4	196	23.6929	51	5.75392	-2.04184	6.8554e-23	1.38247e-23	down
BGIBMGA012960	411	IPR001666|Phosphatidylinositol transfer protein	1132	199.764	298	49.0816	-2.02504	2.90635e-125	1.58323e-126	down
BGIBMGA003464	1971	IPR004841|Amino acid permease-associated region	553	20.3494	146	5.01431	-2.02086	1.306e-61	1.28233e-62	down
BGIBMGA001713	1188	IPR001611|Leucine-rich repeat, IPR003591|Leucine-rich repeat, typical subtype	385	23.5048	102	5.81204	-2.01584	4.12864e-43	5.29722e-44	down
BGIBMGA004029	807	IPR001849|Pleckstrin-like, IPR000306|Zinc finger, FYVE-type, IPR011011|Zinc finger, FYVE/PHD-type	260	23.3675	69	5.78789	-2.0134	1.90694e-29	3.16504e-30	down
BGIBMGA003739	1776	IPR003663|Sugar transporter, IPR005829|Sugar transporter sdownerfamily, IPR005828|General substrate transporter, IPR007114|Major facilitator sdownerfamily	660	26.9534	176	6.70833	-2.00644	1.24896e-72	1.05417e-73	down
BGIBMGA002393	2004	IPR002048|Calcium-binding EF-hand, IPR001993|Mitochondrial substrate carrier	675	24.4297	183	6.18156	-1.9826	4.04115e-73	3.3956e-74	down
BGIBMGA000704	816	IPR005123|2OG-Fe(II) oxygenase, IPR001006|Procollagen-lysine 5-dioxygenase, IPR006620|Prolyl 4-hydroxylase, alpha subunit	436	38.7533	119	9.87191	-1.97292	2.38406e-47	2.86753e-48	down
BGIBMGA004726	858	IPR000215|Proteinase inhibitor I4, serpin	1769	149.539	483	38.107	-1.97239	1.36507e-188	5.29687e-190	down
BGIBMGA002671	834	IPR001247|Exoribonuclease	1607	139.753	439	35.6322	-1.97163	2.43043e-171	1.05322e-172	down
BGIBMGA005752	3804	IPR000209|Peptidase S8 and S53, subtilisin, kexin, sedolisin, IPR012336|Thioredoxin-like fold	1412	26.922	386	6.86897	-1.97062	1.42136e-150	6.81694e-152	down
BGIBMGA011754	2457	IPR000629|ATP-dependent helicase, DEAD-box, IPR011545|DEAD/DEAH box helicase, N-terminal, IPR001650|Helicase, C-terminal, IPR014021|Helicase sdownerfamily 1 and 2 ATP-binding, IPR014014|DEAD-box RNA helicase Q motif, IPR014001|DEAD-like helicases, N-terminal	4350	128.409	1191	32.8134	-1.96839	0	0	down
BGIBMGA001104	171	undefined	131	55.5633	36	14.2512	-1.96305	5.75102e-15	1.51594e-15	down
BGIBMGA007486	633	undefined	644	73.7895	177	18.9284	-1.96286	6.42478e-69	5.69569e-70	down
BGIBMGA002637	339	IPR006153|Sodium/hydrogen exchanger	105	22.4648	29	5.79086	-1.95582	3.48462e-12	1.05572e-12	down
BGIBMGA008251	759	undefined	511	48.8306	143	12.7538	-1.93686	5.51832e-54	5.95491e-55	down
BGIBMGA010352	1284	IPR001261|ArgE/dapE/ACY1/CPG2/yscS, IPR010159|N-acyl-L-amino-acid amidohydrolase, IPR002933|Peptidase M20, IPR011650|Peptidase dimerisation	2057	116.194	576	30.367	-1.93595	8.13187e-214	2.83295e-215	down
BGIBMGA011701	363	undefined	462	92.3098	131	24.4292	-1.91788	2.68113e-48	3.15397e-49	down
BGIBMGA001913	1725	IPR010294|ADAM-TS Spacer 1, IPR000884|Thrombospondin, type I	1603	67.3996	455	17.8553	-1.91639	1.24128e-164	5.5431e-166	down
BGIBMGA004119	642	IPR002110|Ankyrin, IPR009091|Regulator of chromosome condensation/beta-lactamase-inhibitor protein II	178	20.1093	51	5.37749	-1.90286	3.78773e-19	8.51811e-20	down
BGIBMGA008563	477	IPR002048|Calcium-binding EF-hand, IPR001125|Recoverin, IPR008080|Parvalbumin	167	25.3928	48	6.81189	-1.89829	5.51499e-18	1.29336e-18	down
BGIBMGA012240	11664	IPR000034|Laminin B, IPR013032|EGF-like region, IPR000183|Orn/DAP/Arg decarboxylase 2, IPR002172|Low density lipoprotein-receptor, class A, IPR002049|EGF-like, laminin, IPR013151|Immunoglobulin, IPR013098|Immunoglobulin I-set, IPR013106|Immunoglobulin V-set, IPR012680|Laminin G, subdomain 2, IPR006209|EGF-like, IPR000742|EGF-like, type 3, IPR001791|Laminin G, IPR007110|Immunoglobulin-like, IPR008…	6892	42.8559	1987	11.5317	-1.89388	0	0	down
BGIBMGA009791	657	IPR002913|Lipid-binding START, IPR000799|Steroidogenic acute regulatory protein	2430	268.259	703	72.4327	-1.88891	2.74369e-244	8.80716e-246	down
BGIBMGA002399	357	undefined	114	23.1606	33	6.25735	-1.88805	1.40745e-12	4.18301e-13	down
BGIBMGA002225	348	IPR005336|Protein of unknown function downF0041	308	64.1925	90	17.5068	-1.87449	1.22724e-31	1.94884e-32	down
BGIBMGA014558	1113	IPR008491|Protein of unknown function DUF773	1240	80.8052	363	22.0778	-1.87185	1.19586e-123	6.61605e-125	down
BGIBMGA011790	780	undefined	228	21.2008	67	5.81467	-1.86635	1.33513e-23	2.62437e-24	down
BGIBMGA005897	864	IPR001045|Spermine synthase	1047	87.8912	308	24.1313	-1.86481	4.88437e-104	3.04812e-105	down
BGIBMGA009607	453	IPR012336|Thioredoxin-like fold, IPR010987|Glutathione S-transferase, C-terminal-like, IPR004045|Glutathione S-transferase, N-terminal	434	69.4871	128	19.1274	-1.8611	1.0922e-43	1.38485e-44	down
BGIBMGA007863	951	IPR005123|2OG-Fe(II) oxygenase	652	49.7256	193	13.7379	-1.85582	8.37854e-65	7.8707e-66	down
BGIBMGA005870	171	undefined	54	22.9039	16	6.33386	-1.85444	1.91106e-06	8.25442e-07	down
BGIBMGA000316	1395	IPR013069|BTB/POZ, IPR007087|Zinc finger, C2H2-type, IPR000210|BTB	486	25.2682	145	7.0362	-1.84446	3.31432e-48	3.91448e-49	down
BGIBMGA013971	1263	IPR004119|Protein of unknown function DUF227, IPR011009|Protein kinase-like	837	48.0656	250	13.3993	-1.84285	4.38895e-82	3.35635e-83	down
BGIBMGA006912	645	IPR001849|Pleckstrin-like	204	22.9395	61	6.40199	-1.84124	7.08985e-21	1.50807e-21	down
BGIBMGA004675	3771	undefined	9511	182.929	2846	51.0885	-1.84021	0	0	down
BGIBMGA007512	3717	IPR009448|UDP-glucose:Glycoprotein Glucosyltransferase	1284	25.0545	385	7.01153	-1.83727	7.94193e-125	4.36386e-126	down
BGIBMGA009853	513	undefined	160	22.6212	48	6.33386	-1.83652	1.40186e-16	3.48613e-17	down
BGIBMGA009216	549	IPR003892|Ubiquitin system component Cue, IPR000008|C2 calcium-dependent membrane targeting, IPR008973|C2 calcium/lipid-binding region, CaLB, IPR009060|UBA-like	170	22.4589	51	6.28843	-1.83652	1.53859e-17	3.67507e-18	down
BGIBMGA008707	486	IPR011046|WD40-like, IPR001680|WD-40 repeat	209	31.1905	63	8.77503	-1.82963	3.47446e-21	7.32812e-22	down
BGIBMGA003068	690	undefined	696	73.1598	211	20.7004	-1.8214	2.19374e-67	1.99035e-68	down
BGIBMGA014118	1077	IPR011761|ATP-grasp fold, IPR000115|Phosphoribosylglycinamide synthetase	744	50.1037	226	14.2049	-1.81853	8.52832e-72	7.2626e-73	down
BGIBMGA011364	1122	IPR011009|Protein kinase-like, IPR002573|Choline/ethanolamine kinase	398	25.7278	121	7.30024	-1.81731	6.41341e-39	8.89474e-40	down
BGIBMGA007639	735	IPR002995|Surfeit locus 4, IPR011592|Surfeit locus 4-related	3534	348.732	1076	99.0991	-1.81518	0	0	down
BGIBMGA001803	1533	IPR011356|Peptidase M17, leucyl aminopeptidase, IPR000819|Peptidase M17, leucyl aminopeptidase, C-terminal	644	30.4689	198	8.74314	-1.80111	1.65982e-61	1.63444e-62	down
BGIBMGA002620	1839	IPR000433|Zinc finger, ZZ-type	604	23.8214	186	6.84661	-1.7988	1.1734e-57	1.21195e-58	down
BGIBMGA006171	3069	IPR003961|Fibronectin, type III, IPR008957|Fibronectin, type III-like fold	987	23.3256	304	6.70535	-1.79853	1.82544e-93	1.25637e-94	down
BGIBMGA002686	639	undefined	454	51.5309	140	14.831	-1.79682	1.45799e-43	1.85552e-44	down
BGIBMGA002504	582	IPR005225|Small GTP-binding protein domain, IPR006687|GTP-binding protein SAR1, IPR006689|ARF/SAR sdownerfamily, IPR006688|ADP-ribosylation factor, IPR001806|Ras GTPase	1649	205.499	509	59.2024	-1.79541	4.43054e-155	2.09564e-156	down
BGIBMGA013230	582	IPR006186|Serine/threonine-specific protein phosphatase and bis(5-nucleosyl)-tetraphosphatase, IPR004843|Metallophosphoesterase	319	39.754	99	11.5148	-1.78761	9.55434e-31	1.54879e-31	down
BGIBMGA006184	645	IPR000536|Nuclear hormone receptor, ligand-binding, IPR008946|Nuclear receptor, ligand-binding	209	23.5017	65	6.82179	-1.78454	1.6461e-20	3.5309e-21	down
BGIBMGA004984	3069	undefined	1065	25.169	332	7.32294	-1.78115	1.96059e-99	1.27164e-100	down
BGIBMGA012245	201	undefined	64	23.0939	20	6.73563	-1.77762	4.51656e-07	1.85873e-07	down
BGIBMGA004666	612	IPR005225|Small GTP-binding protein domain, IPR001806|Ras GTPase, IPR013753|Ras, IPR003579|Ras small GTPase, Rab type, IPR002078|Sigma-54 factor, interaction region	195	23.1098	61	6.74719	-1.77614	4.23116e-19	9.53529e-20	down
BGIBMGA012870	816	IPR005045|Protein of unknown function DUF284, transmembrane eukaryotic	319	28.3539	100	8.29573	-1.77311	2.05627e-30	3.34493e-31	down
BGIBMGA001353	843	IPR005052|Legume-like lectin	1929	165.965	614	49.3044	-1.75109	4.24369e-175	1.79491e-176	down
BGIBMGA013916	702	IPR005900|6-phosphogluconolactonase	250	25.8295	80	7.71432	-1.74341	1.4458e-23	2.84738e-24	down
BGIBMGA003561	852	IPR008352|p38 MAP kinase, IPR011009|Protein kinase-like, IPR000719|Protein kinase, IPR002290|Serine/threonine protein kinase	268	22.8143	86	6.83287	-1.73938	4.25032e-25	7.98942e-26	down
BGIBMGA013231	414	IPR006186|Serine/threonine-specific protein phosphatase and bis(5-nucleosyl)-tetraphosphatase	190	33.2863	61	9.97411	-1.73867	3.93981e-18	9.18372e-19	down
BGIBMGA012309	1299	IPR006140|D-isomer specific 2-hydroxyacid dehydrogenase, NAD-binding, IPR006139|D-isomer specific 2-hydroxyacid dehydrogenase, catalytic region	4253	237.465	1381	71.9663	-1.72232	0	0	down
BGIBMGA000392	975	undefined	435	32.3592	142	9.8589	-1.71468	3.13553e-39	4.32497e-40	down
BGIBMGA000288	1020	IPR002816|TraB determinant	1318	93.7191	431	28.6037	-1.71214	2.82771e-116	1.62583e-117	down
BGIBMGA004416	4410	IPR002048|Calcium-binding EF-hand, IPR002017|Spectrin repeat, IPR003108|Growth-arrest-specific protein 2	1341	22.0548	439	6.73861	-1.71057	3.92229e-118	2.22184e-119	down
BGIBMGA009049	3702	IPR004765|Niemann-Pick C type protein, IPR000731|Sterol-sensing 5TM box, IPR003392|Patched	1117	21.8841	368	6.72908	-1.7014	7.6125e-98	5.00936e-99	down
BGIBMGA010790	849	IPR006058|2Fe-2S ferredoxin, iron-sulfur binding site, IPR001450|4Fe-4S ferredoxin, iron-sulfur binding, IPR004489|Succinate dehydrogenase/fumarate reductase iron-sulfur protein, IPR001041|Ferredoxin, IPR009051|Alpha-helical ferredoxin	795	67.916	262	20.89	-1.70094	6.1008e-70	5.33935e-71	down
BGIBMGA000745	816	IPR006994|Basic helix-loop-helix, Nulp1-type	400	35.5535	133	11.0333	-1.68813	2.09134e-35	3.09791e-36	down
BGIBMGA009970	6543	IPR001781|LIM, zinc-binding, IPR001478|PDZ/DHR/GLGF, IPR006643|ZASP	2336	25.8946	779	8.05944	-1.6839	1.51381e-200	5.63107e-202	down
BGIBMGA012053	2346	IPR013057|Amino acid transporter, transmembrane	1874	57.9368	633	18.265	-1.6654	1.31449e-158	6.11822e-160	down
BGIBMGA004158	1017	IPR001356|Homeobox, IPR009057|Homeodomain-like	299	21.3237	101	6.72272	-1.66534	2.82678e-26	5.13208e-27	down
BGIBMGA005612	522	IPR000971|Globin, IPR009050|Globin-like	195	27.0942	66	8.5589	-1.66249	1.63203e-17	3.90597e-18	down
BGIBMGA014123	1008	IPR013657|UAA transporter, IPR000437|Prokaryotic membrane lipoprotein lipid attachment site	487	35.0414	165	11.0807	-1.66101	6.65878e-42	8.72582e-43	down
BGIBMGA009420	1821	IPR013027|FAD-dependent pyridine nucleotide-disulphide oxidoreductase, IPR007859|Electron transfer flavoprotein-ubiquinone oxidoreductase, IPR001100|Pyridine nucleotide-disulphide oxidoreductase, class I, IPR003042|Aromatic-ring hydroxylase	996	39.67	338	12.5647	-1.65867	2.56375e-84	1.93395e-85	down
BGIBMGA000199	345	undefined	165	34.6879	56	10.9879	-1.65852	5.9079e-15	1.55841e-15	down
BGIBMGA014119	3264	IPR000115|Phosphoribosylglycinamide synthetase, IPR000728|AIR synthase related protein, IPR010918|AIR synthase related protein, C-terminal, IPR002376|Formyl transferase, N-terminal, IPR011054|Rudiment single hybrid motif, IPR001555|Phosphoribosylglycinamide formyltransferase, active site, IPR004733|Phosphoribosylformylglycinamidine cyclo-ligase, IPR004607|Phosphoribosylglycinamide formyltransfera…	1098	24.3986	373	7.73576	-1.65718	1.02721e-92	7.07955e-94	down
BGIBMGA005503	1143	IPR001680|WD-40 repeat, IPR013720|LisH, IPR011046|WD40-like	537	34.0754	183	10.838	-1.65263	9.17928e-46	1.13094e-46	down
BGIBMGA004221	1587	IPR001672|Phosphoglucose isomerase (PGI)	4308	196.884	1476	62.9584	-1.64488	0	0	down
BGIBMGA013327	177	undefined	870	356.499	302	115.499	-1.62602	9.41274e-72	8.02464e-73	down
BGIBMGA008238	5877	IPR001627|Semaphorin/CD100 antigen, IPR000215|Proteinase inhibitor I4, serpin, IPR003659|Plexin/semaphorin/integrin, IPR002909|Cell surface receptor IPT/TIG, IPR002165|Plexin, IPR013548|Plexin cytoplasmic region, IPR008936|Rho GTPase activation protein, IPR009030|Growth factor, receptor	2166	26.731	753	8.67329	-1.62386	1.082e-176	4.52535e-178	down
BGIBMGA008871	1281	IPR007114|Major facilitator sdownerfamily, IPR011701|Major facilitator sdownerfamily MFS_1	439	24.8558	153	8.08513	-1.62024	1.31632e-36	1.90638e-37	down
BGIBMGA011702	714	undefined	1398	142.011	490	46.4561	-1.61206	3.21378e-113	1.86904e-114	down
BGIBMGA000504	1023	undefined	38928	2759.94	13664	904.163	-1.60998	0	0	down
BGIBMGA008812	2427	IPR011046|WD40-like, IPR001680|WD-40 repeat	1201	35.891	422	11.7703	-1.60847	4.11585e-97	2.73172e-98	down
BGIBMGA014387	210	undefined	71	24.5218	25	8.05871	-1.60544	7.71455e-07	3.23892e-07	down
BGIBMGA000528	4254	IPR003890|Initiation factor eIF-4 gamma, middle, IPR003891|Initiation factor eIF-4 gamma, MA3, IPR003307|eIF4-gamma/eIF5/eIF2-epsilon	4892	83.4068	1724	27.4337	-1.60422	0	0	down
BGIBMGA012378	150	undefined	119	57.5398	42	18.9541	-1.60205	1.22079e-10	3.99823e-11	down
BGIBMGA011218	3960	IPR002018|Carboxylesterase, type B	1173	21.484	415	7.0941	-1.59857	4.84303e-94	3.30124e-95	down
BGIBMGA013801	831	IPR005024|Snf7	786	68.6016	279	22.7273	-1.59382	3.96357e-63	3.80191e-64	down
BGIBMGA013532	1674	IPR008570|Protein of unknown function DUF852, eukaryotic	715	30.9787	254	10.2712	-1.59267	1.79221e-57	1.85617e-58	down
BGIBMGA006045	642	IPR005225|Small GTP-binding protein domain, IPR001806|Ras GTPase, IPR013753|Ras, IPR003579|Ras small GTPase, Rab type	298	33.6662	106	11.1767	-1.5908	1.33406e-24	2.53914e-25	down
BGIBMGA004743	1050	IPR001932|Protein phosphatase 2C-like, IPR012911|Protein serine/threonine phosphatase 2C, C-terminal, IPR000222|Protein phosphatase 2C	486	33.5706	173	11.1532	-1.58974	2.44613e-39	3.36019e-40	down
BGIBMGA008565	432	undefined	351	58.9299	125	19.5871	-1.58909	1.01471e-28	1.72822e-29	down
BGIBMGA008053	1149	IPR002129|Pyridoxal-dependent decarboxylase	365	23.0402	130	7.65893	-1.58894	8.24343e-30	1.35574e-30	down
BGIBMGA004531	192	IPR001757|ATPase, P-type, K/Mg/Cd/Cu/Zn/Na/Ca/Na/H-transporter	70	26.4429	25	8.81421	-1.58498	1.17719e-06	5.00793e-07	down
BGIBMGA003597	549	IPR001806|Ras GTPase, IPR003577|Ras small GTPase, Ras type, IPR003579|Ras small GTPase, Rab type, IPR003578|Ras small GTPase, Rho type, IPR002041|GTP-binding nuclear protein Ran, IPR013753|Ras, IPR005225|Small GTP-binding protein domain	609	80.4558	220	27.1266	-1.56849	4.52503e-48	5.35724e-49	down
BGIBMGA002543	294	IPR000299|Band 4.1	166	40.9518	60	13.8149	-1.5677	5.84655e-14	1.61122e-14	down
BGIBMGA000204	3120	IPR003822|Paired amphipathic helix, IPR013194|Histone deacetylase interacting	1139	26.4778	412	8.93896	-1.5666	9.53657e-89	6.92374e-90	down
BGIBMGA012428	240	IPR000504|RNA-binding region RNP-1 (RNA recognition motif)	218	65.8807	79	22.2823	-1.56396	6.70394e-18	1.57915e-18	down
BGIBMGA004196	1098	IPR007369|Peptidase A22B, minor histocompatibility antigen H13, IPR006639|Peptidase A22, presenilin signal peptide	3381	223.334	1226	75.5845	-1.56304	1.62339e-260	5.04244e-262	down
BGIBMGA000572	1296	IPR000577|Carbohydrate kinase, FGGY, IPR005999|Glycerol kinase	430	24.0645	156	8.14825	-1.56234	4.22965e-34	6.45708e-35	down
BGIBMGA013747	510	undefined	173	24.603	63	8.36209	-1.5569	2.30534e-14	6.2313e-15	down
BGIBMGA013249	153	undefined	96	45.5085	35	15.4854	-1.55523	1.72524e-08	6.42729e-09	down
BGIBMGA005499	1701	IPR004240|Nonaspanin (TM9SF)	1346	57.3923	491	19.5399	-1.55444	1.70484e-103	1.07197e-104	down
BGIBMGA011059	759	undefined	16306	1558.18	5993	534.499	-1.5436	0	0	down
BGIBMGA012083	933	IPR003892|Ubiquitin system component Cue	423	32.883	156	11.3185	-1.53866	7.61499e-33	1.18193e-33	down
BGIBMGA001358	633	IPR002952|Eggshell protein	181373	20781.7	67007	7165.74	-1.53613	0	0	down
BGIBMGA001077	975	IPR001159|Double-stranded RNA binding	649	48.2784	240	16.6629	-1.53474	1.38155e-49	1.59651e-50	down
BGIBMGA004533	993	IPR001757|ATPase, P-type, K/Mg/Cd/Cu/Zn/Na/Ca/Na/H-transporter, IPR004014|ATPase, P-type cation-transporter, N-terminal, IPR008250|E1-E2 ATPase-associated region	351	25.6372	130	8.86214	-1.53251	2.66584e-27	4.69391e-28	down
BGIBMGA013937	456	undefined	183	29.1071	68	10.0946	-1.52779	9.56478e-15	2.54832e-15	down
BGIBMGA000884	495	IPR006629|LPS-induced tumor necrosis factor alpha factor, IPR007087|Zinc finger, C2H2-type	239	35.0191	89	12.1711	-1.52469	7.72345e-19	1.75586e-19	down
BGIBMGA013537	690	IPR006140|D-isomer specific 2-hydroxyacid dehydrogenase, NAD-binding, IPR003439|ABC transporter related, IPR000594|UBA/THIF-type NAD/FAD binding fold, IPR009036|Molybdenum cofactor biosynthesis	230	24.1764	86	8.43711	-1.51878	4.45393e-18	1.04074e-18	down
BGIBMGA008927	888	IPR007188|Arp2/3 complex, 34kDa subunit p34-Arc	255	20.8276	96	7.31818	-1.50894	9.85775e-20	2.16755e-20	down
BGIBMGA013250	1719	IPR000387|Tyrosine specific protein phosphatase and dual specificity protein phosphatase, IPR010569|Myotubularin-related, IPR003595|Protein tyrosine phosphatase, catalytic region	597	25.189	225	8.86036	-1.50736	1.52385e-44	1.91632e-45	down
BGIBMGA006360	1182	undefined	1804	110.696	680	38.9436	-1.50714	2.9251e-132	1.52993e-133	down
BGIBMGA005388	438	IPR002794|Protein of unknown function DUF92, transmembrane	143	23.6796	54	8.34573	-1.50454	1.49268e-11	4.68717e-12	down
BGIBMGA007604	3444	undefined	1835	38.6443	694	13.6408	-1.50232	6.92e-134	3.59981e-135	down
BGIBMGA000206	1362	IPR013091|EGF calcium-binding, IPR002212|Matrix fibril-associated, IPR006209|EGF-like, IPR009030|Growth factor, receptor, IPR000152|Aspartic acid and asparagine hydroxylation site, IPR013032|EGF-like region, IPR000742|EGF-like, type 3, IPR001881|EGF-like calcium-binding, IPR006210|EGF	1280	68.1625	485	24.1051	-1.49964	1.80511e-93	1.24067e-94	down
BGIBMGA000397	687	IPR001478|PDZ/DHR/GLGF	738	77.9134	280	27.5896	-1.49775	2.80196e-54	3.01041e-55	down
BGIBMGA013805	372	undefined	112	21.8367	43	7.82474	-1.48064	4.10745e-09	1.47282e-09	down
BGIBMGA014578	843	IPR005819|Histone H5, IPR005818|Histone H1/H5	348	29.9409	134	10.7602	-1.47641	1.08489e-25	2.00446e-26	down
BGIBMGA011885	195	undefined	443	164.771	171	59.3617	-1.47286	2.88178e-32	4.52455e-33	down
BGIBMGA006878	2532	IPR001169|Integrin beta, C-terminal, IPR013032|EGF-like region, IPR012012|Integrin, beta subunit, IPR002369|Integrin, beta chain N-terminal, IPR013111|EGF, extracellular, IPR012896|Integrin beta tail	1228	35.1761	475	12.6991	-1.46986	4.0086e-87	2.95952e-88	down
BGIBMGA004219	486	undefined	545	81.3341	211	29.3894	-1.46857	2.91088e-39	4.00685e-40	down
BGIBMGA007971	639	IPR011012|Longin-like, IPR010908|Longin, IPR001388|Synaptobrevin	2243	254.59	871	92.2703	-1.46424	2.35989e-157	1.10063e-158	down
BGIBMGA007360	921	IPR008927|6-phosphogluconate dehydrogenase, C-terminal-like, IPR006180|3-hydroxyacyl-CoA dehydrogenase, IPR001327|Pyridine nucleotide-disulphide oxidoreductase, NAD-binding region, IPR006176|3-hydroxyacyl-CoA dehydrogenase, NAD-binding, IPR006108|3-hydroxyacyl-CoA dehydrogenase, C-terminal	1152	90.7205	448	32.9278	-1.46212	3.64927e-81	2.8286e-82	down
BGIBMGA012429	1125	IPR000504|RNA-binding region RNP-1 (RNA recognition motif)	721	46.4831	281	16.9082	-1.45898	4.52938e-51	5.10154e-52	down
BGIBMGA010113	1023	undefined	559	39.6323	218	14.4253	-1.45807	7.97872e-40	1.08623e-40	down
BGIBMGA001461	1563	IPR001071|Cellular retinaldehyde binding/alpha-tocopherol transport, IPR001251|Cellular retinaldehyde-binding/triple function, C-terminal, IPR011074|Phosphatidylinositol transfer protein-like, N-terminal	1613	74.8494	630	27.2851	-1.45587	1.75472e-112	1.03209e-113	down
BGIBMGA008830	1194	IPR000215|Proteinase inhibitor I4, serpin	430	26.1202	168	9.52466	-1.45543	8.02511e-31	1.29787e-31	down
BGIBMGA001396	1119	IPR007482|Protein tyrosine phosphatase-like protein, PTPLA, IPR007052|CS, IPR008978|HSP20-like chaperone	422	27.3524	165	9.98156	-1.45433	3.09555e-30	5.05014e-31	down
BGIBMGA004437	279	undefined	79	20.5369	31	7.52146	-1.44914	1.35606e-06	5.79259e-07	down
BGIBMGA008650	282	IPR000789|Cyclin-dependent kinase, regulatory subunit	308	79.2162	121	29.0456	-1.44748	3.01711e-22	6.18975e-23	down
BGIBMGA011983	1416	IPR004839|Aminotransferase, class I and II, IPR001176|1-aminocyclopropane-1-carboxylate synthase	2853	146.134	1121	53.5904	-1.44725	2.03321e-196	7.73587e-198	down
BGIBMGA000973	480	IPR000719|Protein kinase, IPR000980|SH2 motif, IPR001245|Tyrosine protein kinase	206	31.1271	81	11.4232	-1.4462	2.9701e-15	7.71829e-16	down
BGIBMGA006228	396	IPR009652|Protein of unknown function DUF1241	178	32.6015	70	11.966	-1.446	2.41304e-13	6.88009e-14	down
BGIBMGA004744	237	IPR012911|Protein serine/threonine phosphatase 2C, C-terminal	122	37.3357	48	13.71	-1.44533	1.6319e-09	5.68978e-10	down
BGIBMGA011703	741	undefined	1784	174.618	703	64.2217	-1.44307	1.1097e-122	6.18132e-124	down
BGIBMGA000390	4023	IPR000728|AIR synthase related protein, IPR010918|AIR synthase related protein, C-terminal, IPR010073|Phosphoribosylformylglycinamidine synthase, eukaryotes and proteobacteria	4814	86.7898	1897	31.9199	-1.44307	0	0	down
BGIBMGA012948	1485	IPR008334|5'-Nucleotidase, C-terminal, IPR006179|5'-Nucleotidase and apyrase, IPR004843|Metallophosphoesterase	504	24.616	199	9.07133	-1.44021	2.19625e-35	3.25539e-36	down
BGIBMGA005904	381	undefined	149	28.3644	59	10.4827	-1.43608	2.91838e-11	9.26045e-12	down
BGIBMGA001182	3951	IPR010736|Protein of unknown function DUF1309	1650	30.2893	654	11.2051	-1.43466	1.47862e-112	8.683e-114	down
BGIBMGA000576	156	undefined	68	31.6153	27	11.7161	-1.43213	9.44957e-06	4.30459e-06	down
BGIBMGA002115	669	IPR008853|TMEM9	209	22.6586	83	8.3984	-1.43187	3.01704e-15	7.84454e-16	down
BGIBMGA002920	807	IPR000301|CD9/CD37/CD63 antigen, IPR008952|Tetraspanin	548	49.2515	218	18.2864	-1.4294	5.94142e-38	8.38036e-39	down
BGIBMGA007466	348	IPR008606|Eukaryotic translation initiation factor 4E binding	565	117.756	225	43.7671	-1.42788	4.93776e-39	6.82951e-40	down
BGIBMGA005810	555	IPR004313|Acireductone dioxygenase, ARD, IPR011051|Cdownin, RmlC-type	424	55.4097	169	20.6129	-1.42659	1.53143e-29	2.53599e-30	down
BGIBMGA002203	504	IPR002078|Sigma-54 factor, interaction region, IPR003577|Ras small GTPase, Ras type, IPR003579|Ras small GTPase, Rab type, IPR003578|Ras small GTPase, Rho type, IPR005225|Small GTP-binding protein domain, IPR013753|Ras	140	20.147	56	7.52146	-1.42148	1.6545e-10	5.4593e-11	down
BGIBMGA013021	1095	IPR013785|Aldolase-type TIM barrel, IPR000741|Fructose-bisphosphate aldolase, class-I	4194	277.797	1681	103.92	-1.41856	8.68714e-280	2.5671e-281	down
BGIBMGA011049	690	IPR001303|Class II aldolase/adducin, N-terminal	403	42.3612	162	15.8932	-1.41434	8.61821e-28	1.49794e-28	down
BGIBMGA011294	693	IPR004686|Tricarboxylate/iron carrier	343	35.8983	138	13.48	-1.41309	8.35263e-24	1.63078e-24	down
BGIBMGA013034	504	IPR000834|Peptidase M14, carboxypeptidase A, IPR001715|Calponin-like actin-binding	159	22.8812	64	8.59595	-1.41243	1.12784e-11	3.52291e-12	down
BGIBMGA006536	222	undefined	303	98.9925	122	37.2007	-1.41199	3.82353e-21	8.07518e-22	down
BGIBMGA000830	423	undefined	144	24.6908	58	9.2818	-1.4115	1.13097e-10	3.70084e-11	down
BGIBMGA009374	366	IPR000005|Helix-turn-helix, AraC type, IPR005344|Protein of unknown function downF0121	429	85.0137	173	31.997	-1.40976	2.28956e-29	3.80873e-30	down
BGIBMGA008066	3186	IPR006025|Peptidase M, neutral zinc metallopeptidases, zinc-binding site, IPR001930|Peptidase M1, membrane alanine aminopeptidase	1073	24.4268	435	9.24247	-1.40211	4.02062e-71	3.45427e-72	down
BGIBMGA002475	903	IPR000884|Thrombospondin, type I	325	26.1041	132	9.89534	-1.39945	2.62204e-22	5.36934e-23	down
BGIBMGA001751	654	IPR002048|Calcium-binding EF-hand	352	39.0371	143	14.8014	-1.39911	4.71809e-24	9.17159e-25	down
BGIBMGA006959	2307	IPR000225|Armadillo, IPR013284|Beta-catenin	684	21.5041	278	8.15721	-1.39846	1.37104e-45	1.69698e-46	down
BGIBMGA006977	987	IPR006092|Acyl-CoA dehydrogenase, N-terminal, IPR006091|Acyl-CoA dehydrogenase/oxidase, central region, IPR006090|Acyl-CoA dehydrogenase, type 1, IPR006089|Acyl-CoA dehydrogenase, IPR009100|Acyl-CoA dehydrogenase/oxidase, middle and N-terminal, IPR009075|Acyl-CoA dehydrogenase/oxidase C-terminal	278	20.4287	113	7.75007	-1.39831	3.14483e-19	7.04261e-20	down
BGIBMGA013251	714	undefined	347	35.2488	142	13.4628	-1.3886	1.79935e-23	3.55385e-24	down
BGIBMGA007947	333	IPR003115|ParB-like nuclease	772	168.146	316	64.2373	-1.38823	9.56561e-51	1.08552e-51	down
BGIBMGA013397	591	undefined	178	21.8447	73	8.36142	-1.38546	1.38119e-12	4.09976e-13	down
BGIBMGA007778	630	IPR007705|Vesicle transport v-SNARE	905	104.189	372	39.9712	-1.38217	6.64445e-59	6.74356e-60	down
BGIBMGA001352	621	IPR005052|Legume-like lectin, IPR008985|Concanavalin A-like lectin/glucanase	1118	130.576	461	50.2521	-1.37763	3.93359e-72	3.33122e-73	down
BGIBMGA009228	1341	IPR000910|HMG1/2 (high mobility grodown) box, IPR009071|High mobility grodown box	502	27.1511	207	10.4493	-1.37761	4.92863e-33	7.63584e-34	down
BGIBMGA003984	174	undefined	337	140.473	139	54.0767	-1.37722	1.46293e-22	2.97364e-23	down
BGIBMGA010248	933	IPR002067|Mitochondrial carrier protein, IPR002113|Adenine nucleotide translocator 1, IPR001993|Mitochondrial substrate carrier	264	20.5227	109	7.90841	-1.37576	6.63924e-18	1.56328e-18	down
BGIBMGA007735	3504	IPR003593|AAA ATPase, IPR001140|ABC transporter, transmembrane region, IPR003439|ABC transporter related, IPR011527|ABC transporter, transmembrane region, type 1	1254	25.9565	518	10.0071	-1.37507	1.51457e-80	1.18254e-81	down
BGIBMGA002349	783	IPR012307|Xylose isomerase-like TIM barrel	1377	127.551	570	49.2785	-1.37205	4.78511e-88	3.48763e-89	down
BGIBMGA013118	1617	IPR001327|Pyridine nucleotide-disulphide oxidoreductase, NAD-binding region, IPR005806|Rieske [2Fe-2S] region, IPR013027|FAD-dependent pyridine nucleotide-disulphide oxidoreductase, IPR001100|Pyridine nucleotide-disulphide oxidoreductase, class I, IPR003042|Aromatic-ring hydroxylase, IPR000759|Adrenodoxin reductase	647	29.0206	268	11.2194	-1.37108	6.10478e-42	7.99408e-43	down
BGIBMGA011835	795	IPR002472|Palmitoyl protein thioesterase	821	74.9012	342	29.1208	-1.36294	1.95012e-52	2.1578e-53	down
BGIBMGA009264	360	undefined	168	33.8469	70	13.1626	-1.36259	1.11587e-11	3.48182e-12	down
BGIBMGA002376	1047	IPR001753|Enoyl-CoA hydratase/isomerase	549	38.031	229	14.8059	-1.36101	2.22061e-35	3.29359e-36	down
BGIBMGA010102	363	IPR005336|Protein of unknown function downF0041	218	43.5575	91	16.9699	-1.35994	9.44043e-15	2.5143e-15	down
BGIBMGA004540	534	IPR001436|Alpha crystallin, IPR002068|Heat shock protein Hsp20, IPR008978|HSP20-like chaperone	776	105.398	324	41.0722	-1.35961	1.90307e-49	2.20815e-50	down
BGIBMGA003931	228	undefined	95	30.2205	40	11.876	-1.34748	5.16055e-07	2.13813e-07	down
BGIBMGA007658	285	undefined	95	24.1764	40	9.50079	-1.34748	5.16055e-07	2.13813e-07	down
BGIBMGA008442	3612	IPR005481|Carbamoyl-phosphate synthetase large chain, N-terminal, IPR005479|Carbamoyl-phosphate synthase L chain, ATP-binding, IPR005482|Biotin carboxylase, C-terminal, IPR000891|Pyruvate carboxyltransferase, IPR003379|Conserved carboxylase region, IPR000089|Biotin/lipoyl attachment, IPR011054|Rudiment single hybrid motif, IPR011053|Single hybrid motif, IPR001882|Biotin-binding site, IPR005930|Py…	1251	25.1201	527	9.8766	-1.34676	7.06484e-78	5.66948e-79	down
BGIBMGA011815	1008	undefined	470	33.8182	198	13.2969	-1.34671	5.54998e-30	9.08579e-31	down
BGIBMGA007737	228	undefined	83	26.4032	35	10.3915	-1.34531	2.92838e-06	1.28365e-06	down
BGIBMGA006869	795	IPR008253|Marvel	270	24.6325	114	9.70694	-1.34348	1.12523e-17	2.67391e-18	down
BGIBMGA000505	363	undefined	12057	2409.05	5091	949.382	-1.3434	0	0	down
BGIBMGA008538	645	IPR000182|GCN5-related N-acetyltransferase	365	41.0436	155	16.2673	-1.33518	2.9023e-23	5.76788e-24	down
BGIBMGA009857	3660	IPR001609|Myosin head, motor region, IPR000048|IQ calmodulin-binding region, IPR010926|Myosin tail 2	1020	20.213	434	8.027	-1.33235	1.09091e-62	1.05466e-63	down
BGIBMGA007414	966	IPR006953|Uso1/p115 like vesicle tethering protein, head region	404	30.3331	172	12.053	-1.3315	1.62147e-25	3.01423e-26	down
BGIBMGA011344	981	IPR001969|Peptidase aspartic, active site, IPR001461|Peptidase A1, pepsin, IPR009007|Peptidase aspartic, catalytic	1268	93.7482	541	37.3313	-1.32841	2.69095e-77	2.16709e-78	down
BGIBMGA004664	162	undefined	232	103.869	99	41.368	-1.32818	4.1583e-15	1.08904e-15	down
BGIBMGA001394	195	undefined	82	30.4994	35	12.15	-1.32782	4.25802e-06	1.88982e-06	down
BGIBMGA002862	555	IPR001841|Zinc finger, RING-type	562	73.4439	240	29.2727	-1.32709	7.33623e-35	1.10196e-35	down
BGIBMGA006413	249	undefined	110	32.041	47	12.7774	-1.32632	8.95747e-08	3.50874e-08	down
BGIBMGA006865	894	IPR003102|Coactivator CBP, pKID, IPR004827|Basic-leucine zipper (bZIP) transcription factor, IPR008917|Eukaryotic transcription factor, DNA-binding, IPR001630|cAMP response element binding (CREB) protein, IPR011616|bZIP transcription factor, bZIP_1	968	78.5327	417	31.575	-1.31451	2.37907e-58	2.42804e-59	down
BGIBMGA002544	1524	IPR011174|Ezrin/radixin/moesin, IPR000299|Band 4.1, IPR011259|Ezrin/radixin/moesin, C-terminal, IPR000798|Ezrin/radixin/moesin ERM, IPR008954|Moesin	1743	82.9517	751	33.358	-1.31424	4.11828e-104	2.56226e-105	down
BGIBMGA004592	2700	IPR002126|Cadherin, IPR008985|Concanavalin A-like lectin/glucanase	1011	27.1581	436	10.9312	-1.31293	8.76577e-61	8.73929e-62	down
BGIBMGA008664	696	undefined	1621	168.922	700	68.0822	-1.31101	1.52859e-96	1.0232e-97	down
BGIBMGA002818	1389	IPR012999|Pyridine nucleotide-disulphide oxidoreductase, class I, active site, IPR013027|FAD-dependent pyridine nucleotide-disulphide oxidoreductase, IPR004099|Pyridine nucleotide-disulphide oxidoreductase dimerisation region, IPR001327|Pyridine nucleotide-disulphide oxidoreductase, NAD-binding region, IPR006338|Thioredoxin and glutathione reductase selenoprotein, IPR001100|Pyridine nucleotide-di…	472	24.6463	204	9.94197	-1.30977	6.76395e-29	1.14691e-29	down
BGIBMGA007738	2952	IPR001140|ABC transporter, transmembrane region, IPR003439|ABC transporter related, IPR003593|AAA ATPase, IPR011527|ABC transporter, transmembrane region, type 1	1557	38.2547	673	15.4327	-1.30964	1.2615e-92	8.71809e-94	down
BGIBMGA006789	795	undefined	4152	378.794	1796	152.927	-1.30857	5.72706e-245	1.82756e-246	down
BGIBMGA003020	1509	IPR004088|KH, type 1, IPR000169|Peptidase, cysteine peptidase active site, IPR004087|KH	580	27.8773	252	11.3046	-1.30218	6.15054e-35	9.22697e-36	down
BGIBMGA010480	399	undefined	138	25.0853	60	10.1794	-1.30119	3.26506e-09	1.16213e-09	down
BGIBMGA000714	1395	IPR013057|Amino acid transporter, transmembrane	1060	55.1118	461	22.3703	-1.30078	8.89095e-63	8.58708e-64	down
BGIBMGA004626	1023	IPR001632|G-protein, beta subunit, IPR001680|WD-40 repeat, IPR011046|WD40-like	305	21.624	133	8.80077	-1.29693	7.96728e-19	1.81355e-19	down
BGIBMGA005466	2790	IPR009028|AP2 clathrin adaptor, alpha and beta chain, appendage, IPR002553|Adaptin, N-terminal, IPR008152|Alpha/gamma adaptin, C-terminal, IPR003164|AP2 clathrin adaptin, alpha chain, C-terminal	1103	28.6737	483	11.7189	-1.29089	1.60251e-64	1.50991e-65	down
BGIBMGA010449	1950	IPR000195|RabGAP/TBC	700	26.0361	308	10.692	-1.28398	4.87299e-41	6.46848e-42	down
BGIBMGA007856	696	undefined	204	21.2585	90	8.75342	-1.28012	9.38486e-13	2.75822e-13	down
BGIBMGA008391	1473	IPR007666|ADP-specific phosphofructokinase/glucokinase, IPR012050|ADP-specific phosphofructokinase/glucokinase, eukaryotic	2933	144.418	1294	59.467	-1.28009	1.4795e-167	6.48119e-169	down
BGIBMGA001097	1854	IPR001580|Calreticulin/calnexin, IPR008985|Concanavalin A-like lectin/glucanase	1710	66.8958	755	27.5665	-1.279	5.42729e-98	3.56114e-99	down
BGIBMGA004199	513	undefined	411	58.1082	183	24.1478	-1.26685	4.20384e-24	8.16003e-25	down
BGIBMGA009099	1059	IPR003593|AAA ATPase, IPR003959|AAA ATPase, central region, IPR003960|AAA-protein subdomain	303	20.752	135	8.62944	-1.26591	4.61543e-18	1.07978e-18	down
BGIBMGA009974	3162	IPR011603|2-oxoglutarate dehydrogenase, E1 component, IPR001017|Dehydrogenase, E1 component, IPR005475|Transketolase, central region	1070	24.5434	477	10.2118	-1.2651	9.95001e-61	9.92934e-62	down
BGIBMGA005518	1362	undefined	1505	80.1442	671	33.3495	-1.26493	6.30841e-85	4.73488e-86	down
BGIBMGA005074	648	IPR007330|MIT	253	28.3177	113	11.8045	-1.26237	3.23839e-15	8.42922e-16	down
BGIBMGA004785	1575	IPR011000|Apolipophorin III-like, IPR006597|Sel1-like	463	21.3213	207	8.89681	-1.26093	8.27575e-27	1.47748e-27	down
BGIBMGA013930	1386	IPR000639|Epoxide hydrolase, IPR010497|Epoxide hydrolase, N-terminal, IPR000073|Alpha/beta hydrolase fold-1	1628	85.193	735	35.8979	-1.24684	9.359e-90	6.7153e-91	down
BGIBMGA013023	1386	IPR004134|Peptidase C1B, bleomycin hydrolase, IPR000169|Peptidase, cysteine peptidase active site	392	20.5133	177	8.64479	-1.24666	1.67422e-22	3.41261e-23	down
BGIBMGA001551	1572	IPR000626|Ubiquitin, IPR006636|Heat shock chaperonin-binding, IPR000449|Ubiquitin-associated, IPR008927|6-phosphogluconate dehydrogenase, C-terminal-like, IPR009060|UBA-like	1342	61.9174	606	26.0954	-1.24655	3.71458e-74	3.09666e-75	down
BGIBMGA000496	1929	IPR000109|TGF-beta receptor, type I/II extracellular region	682	25.6428	309	10.8435	-1.24172	4.88896e-38	6.89126e-39	down
BGIBMGA005860	747	undefined	464	45.0516	211	19.1208	-1.23643	4.34435e-26	7.94058e-27	down
BGIBMGA008554	1185	undefined	508	31.0927	233	13.3101	-1.22405	5.09986e-28	8.82557e-29	down
BGIBMGA013088	189	undefined	61	23.4089	28	10.0286	-1.22293	0.000225194	0.000115978	down
BGIBMGA006221	534	IPR013753|Ras, IPR003579|Ras small GTPase, Rab type, IPR003578|Ras small GTPase, Rho type, IPR003577|Ras small GTPase, Ras type, IPR005225|Small GTP-binding protein domain	167	22.6823	77	9.76099	-1.21647	6.28735e-10	2.13872e-10	down
BGIBMGA011482	4911	IPR000008|C2 calcium-dependent membrane targeting, IPR002086|Aldehyde dehydrogenase, IPR008973|C2 calcium/lipid-binding region, CaLB	1899	28.0458	876	12.0748	-1.21579	1.75028e-100	1.12698e-101	down
BGIBMGA002930	1317	undefined	2514	138.45	1160	59.6234	-1.21541	1.275e-132	6.64466e-134	down
BGIBMGA003718	1137	IPR006634|TRAM, LAG1 and CLN8 homology, IPR013599|TRAM1-like protein, IPR005547|Longevity-assurance protein (LAG1)	20383	1300.23	9415	560.537	-1.21389	0	0	down
BGIBMGA002342	339	undefined	160	34.2321	74	14.7767	-1.21203	1.63379e-09	5.6979e-10	down
BGIBMGA012055	375	undefined	218	42.1636	101	18.232	-1.20952	1.69864e-12	5.06448e-13	down
BGIBMGA006837	1929	IPR008254|Flavodoxin/nitric oxide synthase, IPR003097|FAD-binding, IPR001433|Oxidoreductase FAD/NAD(P)-binding	1407	52.9023	652	22.8802	-1.20923	4.072e-74	3.39846e-75	down
BGIBMGA009237	417	IPR003175|Cyclin-dependent kinase inhibitor	123	21.3935	57	9.25302	-1.20918	1.45951e-07	5.80525e-08	down
BGIBMGA008405	438	IPR003172|E1 protein and Def2/Der2 allergen	2396	396.758	1119	172.942	-1.19797	1.29456e-123	7.18658e-125	down
BGIBMGA010999	1347	IPR003610|Carbohydrate-binding family V/XII	638	34.3531	298	14.9759	-1.1978	9.33754e-34	1.43519e-34	down
BGIBMGA000808	969	IPR004859|Putative 5-3 exonuclease	295	22.0806	138	9.64051	-1.1956	3.30812e-16	8.33902e-17	down
BGIBMGA009864	675	IPR008417|B-cell receptor-associated 31-like	5032	540.691	2354	236.074	-1.19557	1.07054e-257	3.35553e-259	down
BGIBMGA013814	2079	IPR000467|D111/G-patch	677	23.6182	317	10.3217	-1.19422	1.38875e-35	2.05454e-36	down
BGIBMGA002689	216	undefined	20059	6735.47	9394	2944.02	-1.19399	0	0	down
BGIBMGA002800	2325	undefined	795	24.8003	373	10.86	-1.19133	2.00909e-41	2.65173e-42	down
BGIBMGA010053	360	undefined	969	195.224	457	85.9327	-1.18385	9.58211e-50	1.10278e-50	down
BGIBMGA013343	4026	IPR006895|Zinc finger, Sec23/Sec24-type, IPR006896|Sec23/Sec24 trunk region, IPR012990|Sec23/Sec24 beta-sandwich, IPR006900|Sec23/Sec24 helical region, IPR007123|Gelsolin region	3580	64.4944	1689	28.3988	-1.18334	1.18599e-180	4.8483e-182	down
BGIBMGA005681	1107	IPR001597|Aromatic amino acid beta-eliminating lyase/threonine aldolase	444	29.0903	210	12.8415	-1.17972	2.58913e-23	5.14062e-24	down
BGIBMGA001292	588	IPR001199|Cytochrome b5	265	32.6875	126	14.5057	-1.17212	2.93462e-14	7.96271e-15	down
BGIBMGA008297	1383	IPR006058|2Fe-2S ferredoxin, iron-sulfur binding site	441	23.1275	211	10.3277	-1.16309	1.132e-22	2.29243e-23	down
BGIBMGA011297	1026	IPR013538|Activator of Hsp90 ATPase homologue 1-like	376	26.5799	180	11.876	-1.16229	1.75244e-19	3.88475e-20	down
BGIBMGA008551	2727	IPR013126|Heat shock protein 70, IPR001023|Heat shock protein Hsp70	4776	127.026	2289	56.8205	-1.16064	2.18538e-233	7.15944e-235	down
BGIBMGA001458	1212	IPR002290|Serine/threonine protein kinase, IPR000719|Protein kinase, IPR008271|Serine/threonine protein kinase, active site, IPR011009|Protein kinase-like	340	20.3465	163	9.10394	-1.16021	1.0949e-17	2.59977e-18	down
BGIBMGA004530	1176	IPR006667|MgtE integral membrane region	348	21.4627	167	9.61288	-1.15879	4.84105e-18	1.13348e-18	down
BGIBMGA010744	1950	IPR007087|Zinc finger, C2H2-type, IPR004829|Cell surface antigen	721	26.8172	346	12.0112	-1.15878	4.1991e-36	6.14484e-37	down
BGIBMGA012814	2691	IPR000061|SWAP/Surp, IPR007828|Protein of unknown function DUF706	840	22.6401	404	10.1628	-1.15559	1.09509e-41	1.43916e-42	down
BGIBMGA005842	690	IPR001680|WD-40 repeat, IPR006594|Lissencephaly type-1-like homology motif, IPR006595|CTLH, C-terminal to LisH motif, IPR011047|Quinonprotein alcohol dehydrogenase-like	266	27.9605	128	12.5576	-1.15483	5.31034e-14	1.45944e-14	down
BGIBMGA002918	561	IPR000608|Ubiquitin-conjugating enzyme, E2	218	28.1842	105	12.6698	-1.15349	1.12023e-11	3.49754e-12	down
BGIBMGA003627	543	IPR006688|ADP-ribosylation factor, IPR006689|ARF/SAR sdownerfamily, IPR005225|Small GTP-binding protein domain, IPR006687|GTP-binding protein SAR1, IPR003579|Ras small GTPase, Rab type	164	21.9057	79	9.84854	-1.15332	4.48678e-09	1.61265e-09	down
BGIBMGA004850	810	IPR000608|Ubiquitin-conjugating enzyme, E2	651	58.292	314	26.2415	-1.15144	2.16631e-32	3.39509e-33	down
BGIBMGA011577	1956	IPR007114|Major facilitator sdownerfamily, IPR011701|Major facilitator sdownerfamily MFS_1	2259	83.7645	1092	37.7919	-1.14826	4.69922e-109	2.82166e-110	down
BGIBMGA013131	792	IPR002969|Apolipoprotein D, IPR011038|Calycin-like	645	59.0673	312	26.667	-1.1473	6.35009e-32	1.00179e-32	down
BGIBMGA004524	864	undefined	768	64.4704	374	29.3023	-1.13762	2.68634e-37	3.83726e-38	down
BGIBMGA005710	1758	IPR000172|Glucose-methanol-choline oxidoreductase, N-terminal, IPR007867|Glucose-methanol-choline oxidoreductase, C-terminal, IPR012132|Glucose-methanol-choline oxidoreductase	7605	313.757	3711	142.895	-1.13469	0	0	down
BGIBMGA012568	630	IPR001092|Basic helix-loop-helix dimerisation region bHLH, IPR011598|Helix-loop-helix DNA-binding	256	29.4722	125	13.4312	-1.13377	3.64417e-13	1.04935e-13	down
BGIBMGA004694	936	IPR006745|Protein of unknown function DUF605	507	39.2866	248	17.9358	-1.1312	8.29293e-25	1.56823e-25	down
BGIBMGA005828	960	IPR002198|Short-chain dehydrogenase/reductase SDR, IPR002347|Glucose/ribitol dehydrogenase	1949	147.249	955	67.3406	-1.12871	1.03832e-91	7.2541e-93	down
BGIBMGA000425	933	IPR002123|Phospholipid/glycerol acyltransferase	299	23.2435	147	10.6655	-1.12388	5.63445e-15	1.48362e-15	down
BGIBMGA010419	1227	IPR008373|Saposin, IPR003119|Saposin type A, IPR008139|Saposin B, IPR007856|Saposin-like type B, 1, IPR008138|Saposin-like type B, 2, IPR011001|Saposin-like	2215	130.931	1090	60.1349	-1.12253	3.61409e-103	2.28269e-104	down
BGIBMGA014492	975	IPR001509|NAD-dependent epimerase/dehydratase	710	52.8161	350	24.3001	-1.12002	9.61341e-34	1.4785e-34	down
BGIBMGA010323	588	IPR003014|N/apple PAN	288	35.5245	142	16.3477	-1.11973	2.1722e-14	5.86322e-15	down
BGIBMGA005670	483	IPR000705|Galactokinase	146	21.9239	72	10.0909	-1.11945	7.0382e-08	2.739e-08	down
BGIBMGA005419	504	IPR005024|Snf7	285	41.0135	141	18.938	-1.11482	3.6812e-14	1.0051e-14	down
BGIBMGA000744	687	undefined	510	53.8426	253	24.9292	-1.11091	2.88158e-24	5.55804e-25	down
BGIBMGA002709	864	IPR002067|Mitochondrial carrier protein, IPR001993|Mitochondrial substrate carrier	241	20.2309	120	9.40182	-1.10555	5.1178e-12	1.56742e-12	down
BGIBMGA008216	150	IPR008948|L-Aspartase-like	90	43.5175	45	20.3079	-1.09955	3.57057e-05	1.70404e-05	down
BGIBMGA012507	759	undefined	214	20.4496	107	9.54304	-1.09955	1.01773e-10	3.32454e-11	down
BGIBMGA014585	240	IPR007125|Histone core, IPR001951|Histone H4, IPR009072|Histone-fold	76	22.9676	38	10.7181	-1.09955	0.00015336	7.75344e-05	down
BGIBMGA010574	2883	IPR001452|Src homology-3, IPR010989|t-snare	1549	38.969	775	18.1971	-1.09862	4.75993e-70	4.16134e-71	down
BGIBMGA003717	2439	IPR000023|Phosphofructokinase, IPR009161|6-phosphofructokinase, eukaryotic type	1008	29.9752	505	14.016	-1.09669	7.26045e-46	8.92477e-47	down
BGIBMGA005115	609	IPR005225|Small GTP-binding protein domain, IPR001806|Ras GTPase, IPR013753|Ras, IPR003579|Ras small GTPase, Rab type, IPR002078|Sigma-54 factor, interaction region	1743	207.583	875	97.2602	-1.09377	3.99107e-78	3.1915e-79	down
BGIBMGA000207	1707	IPR002212|Matrix fibril-associated, IPR006209|EGF-like, IPR013091|EGF calcium-binding, IPR009030|Growth factor, receptor, IPR000152|Aspartic acid and asparagine hydroxylation site, IPR013032|EGF-like region, IPR000742|EGF-like, type 3, IPR001881|EGF-like calcium-binding, IPR006210|EGF	1926	81.8343	968	38.3872	-1.09208	5.34417e-86	3.96575e-87	down
BGIBMGA009329	1158	IPR012936|Protein of unknown function DUF1692	354	22.1721	178	10.4053	-1.09142	9.28052e-17	2.29122e-17	down
BGIBMGA011399	315	undefined	304	69.9964	153	32.8795	-1.09009	1.56463e-14	4.20406e-15	down
BGIBMGA009045	789	IPR010987|Glutathione S-transferase, C-terminal-like, IPR012336|Thioredoxin-like fold	922	84.7552	465	39.8952	-1.08709	1.79707e-41	2.37019e-42	down
BGIBMGA009072	243	IPR002919|Protease inhibitor I8, cysteine-rich trypsin inhibitor-like	307	91.6315	155	43.1787	-1.08552	1.42663e-14	3.82654e-15	down
BGIBMGA013750	960	undefined	473	35.7357	239	16.8528	-1.08438	8.99771e-22	1.87056e-22	down
BGIBMGA004857	234	IPR001114|Adenylosuccinate synthetase	75	23.2465	38	10.9929	-1.08044	0.000211618	0.000108666	down
BGIBMGA000484	2262	IPR002553|Adaptin, N-terminal	1655	53.0662	839	25.1081	-1.07964	1.04057e-72	8.77295e-74	down
BGIBMGA013859	1185	IPR002213|UDP-glucuronosyl/UDP-glucosyltransferase	1549	94.8082	787	44.9574	-1.07645	8.26692e-68	7.46145e-69	down
BGIBMGA001876	3186	IPR006046|Glycoside hydrolase family 13, IPR001917|Aminotransferase, class-II, IPR006589|Glycosyl hydrolase, family 13, subfamily, catalytic region, IPR006048|Alpha-amylase, C-terminal all beta, IPR011282|2-amino-3-ketobutyrate coenzyme A ligase, IPR013772|Alpha-amylase	4401	100.189	2238	47.5509	-1.07517	2.75617e-190	1.06167e-191	down
BGIBMGA008568	417	IPR003654|Paired-like homeodomain protein, OAR	423	73.5727	216	35.0641	-1.06918	3.54614e-19	7.96475e-20	down
BGIBMGA006673	210	IPR000608|Ubiquitin-conjugating enzyme, E2	92	31.7747	47	15.1504	-1.06852	4.48065e-05	2.15572e-05	down
BGIBMGA009236	1866	IPR007998|Protein of unknown function DUF719	1286	49.9853	657	23.8341	-1.06848	7.91482e-56	8.36914e-57	down
BGIBMGA004647	4941	IPR000904|SEC7-like	3012	44.2133	1540	21.0984	-1.06734	5.04792e-129	2.7022e-130	down
BGIBMGA011371	384	undefined	307	57.9856	157	27.6766	-1.06703	3.33568e-14	9.09187e-15	down
BGIBMGA007605	1647	undefined	471	20.7415	241	9.90531	-1.06625	3.9575e-21	8.36187e-22	down
BGIBMGA000118	2703	IPR000719|Protein kinase, IPR011009|Protein kinase-like, IPR008271|Serine/threonine protein kinase, active site, IPR002290|Serine/threonine protein kinase	756	20.2856	388	9.71696	-1.06188	5.59966e-33	8.68074e-34	down
BGIBMGA002898	705	IPR009038|GOLD, IPR000348|emp24/gp25L/p24	1202	123.66	617	59.2435	-1.06165	1.00377e-51	1.12298e-52	down
BGIBMGA014350	519	undefined	148	20.6827	76	9.91267	-1.06108	2.10319e-07	8.44095e-08	down
BGIBMGA014211	1287	IPR005474|Transketolase, N-terminal, IPR005475|Transketolase, central region	3416	192.509	1757	92.414	-1.05875	2.70314e-144	1.34494e-145	down
BGIBMGA006091	732	undefined	233	23.0865	120	11.0972	-1.05685	6.43785e-11	2.08112e-11	down
BGIBMGA003973	3324	undefined	2634	57.4735	1357	27.6352	-1.05639	4.33973e-111	2.57712e-112	down
BGIBMGA001383	1071	IPR005886|UDP-glucose 4-epimerase, IPR001509|NAD-dependent epimerase/dehydratase	445	30.1358	230	14.5373	-1.05172	1.31048e-19	2.89142e-20	down
BGIBMGA002618	2196	IPR003591|Leucine-rich repeat, typical subtype, IPR001611|Leucine-rich repeat	2807	92.7092	1451	44.728	-1.05153	1.94866e-117	1.10753e-118	down
BGIBMGA010853	360	undefined	143	28.8102	74	13.9147	-1.04997	4.32945e-07	1.77887e-07	down
BGIBMGA011180	2592	IPR002553|Adaptin, N-terminal	2429	67.9681	1259	32.8803	-1.04764	3.71881e-101	2.38043e-102	down
BGIBMGA001790	1086	IPR011028|Cyclin-like, IPR006671|Cyclin, N-terminal	420	28.05	218	13.5885	-1.04561	2.06581e-18	4.77056e-19	down
BGIBMGA010839	1005	IPR005052|Legume-like lectin, IPR008985|Concanavalin A-like lectin/glucanase	863	62.2813	449	30.243	-1.0422	2.18524e-36	3.17306e-37	down
BGIBMGA001126	1572	IPR002005|Rab GTPase activator, IPR000632|Yeast Mrs6p protein	4240	195.626	2207	95.0374	-1.04153	3.79251e-174	1.61483e-175	down
BGIBMGA003987	705	IPR002198|Short-chain dehydrogenase/reductase SDR	1016	104.524	529	50.7938	-1.04111	1.47121e-42	1.90708e-43	down
BGIBMGA008566	273	IPR009057|Homeodomain-like, IPR001356|Homeobox	167	44.3677	87	21.5725	-1.04031	5.55957e-08	2.1473e-08	down
BGIBMGA009463	2517	IPR001680|WD-40 repeat, IPR011043|Galactose oxidase, central, IPR006652|Kelch repeat, IPR011498|Kelch	1491	42.9642	777	20.8969	-1.03985	8.63046e-62	8.43328e-63	down
BGIBMGA002012	825	IPR001494|Importin-beta, N-terminal	274	24.0885	143	11.7335	-1.03771	2.71568e-12	8.18652e-13	down
BGIBMGA008725	1509	IPR002618|UTP--glucose-1-phosphate uridylyltransferase	777	37.346	406	18.213	-1.03599	1.44653e-32	2.25474e-33	down
BGIBMGA014414	948	IPR001005|Myb, DNA-binding, IPR007213|Leucine carboxyl methyltransferase	354	27.0837	185	13.2102	-1.03578	1.75525e-15	4.52234e-16	down
BGIBMGA003420	741	IPR006214|Protein of unknown function downF0005	1224	119.805	641	58.5578	-1.03276	2.23643e-50	2.55272e-51	down
BGIBMGA005491	378	IPR011009|Protein kinase-like, IPR000719|Protein kinase	126	24.1764	66	11.8194	-1.03244	3.05077e-06	1.3399e-06	down
BGIBMGA005111	2241	undefined	2999058	97063.4	1572326	47494.7	-1.03116	0	0	down
BGIBMGA010068	879	IPR000744|NSF attachment protein	856	70.6314	449	34.5782	-1.03045	1.85503e-35	2.74612e-36	down
BGIBMGA000274	1143	undefined	11986	760.573	6288	372.401	-1.03023	0	0	down
BGIBMGA007258	741	IPR002198|Short-chain dehydrogenase/reductase SDR, IPR002347|Glucose/ribitol dehydrogenase	1740	170.311	915	83.5887	-1.0268	1.85278e-70	1.60579e-71	down
BGIBMGA007974	231	undefined	112	35.1657	59	17.2896	-1.02426	1.29499e-05	5.9651e-06	down
BGIBMGA002894	1908	IPR002048|Calcium-binding EF-hand, IPR000795|Protein synthesis factor, GTP-binding, IPR004161|Elongation factor Tu, domain 2, IPR004160|Elongation factor Tu, C-terminal, IPR009001|EF-Tu/eEF-1alpha/eIF2-gamma, C-terminal, IPR009000|Translation factor	2799	106.399	1475	52.3309	-1.02375	4.05208e-112	2.391e-113	down
BGIBMGA007448	1269	IPR013079|6-phosphofructo-2-kinase, IPR013078|Phosphoglycerate mutase, IPR003094|Fructose-2,6-bisphosphatase	1276	72.9292	675	36.007	-1.01822	2.76973e-51	3.10914e-52	down
BGIBMGA001583	735	undefined	344	33.9456	182	16.7621	-1.01802	1.08679e-14	2.90063e-15	down
BGIBMGA002707	306	IPR000580|TSC-22 / Dip / Bun	187	44.3234	99	21.9007	-1.01709	1.61562e-08	6.00518e-09	down
BGIBMGA011521	1785	IPR006426|Asparagine synthase, glutamine-hydrolyzing, IPR000583|Glutamine amidotransferase, class-II, IPR001962|Asparagine synthase	5003	203.285	2649	100.459	-1.0169	2.00959e-197	7.60804e-199	down
BGIBMGA013661	3228	IPR000749|ATP:guanido phosphotransferase	1161	26.0862	615	12.8969	-1.01626	1.25892e-46	1.53205e-47	down
BGIBMGA006257	555	IPR005225|Small GTP-binding protein domain, IPR001806|Ras GTPase, IPR013753|Ras, IPR003577|Ras small GTPase, Ras type	324	42.3413	172	20.9788	-1.01314	8.32848e-14	2.31408e-14	down
BGIBMGA010891	291	IPR002919|Protease inhibitor I8, cysteine-rich trypsin inhibitor-like	4507	1123.33	2393	556.665	-1.0129	8.32877e-177	3.47556e-178	down
BGIBMGA012295	576	IPR013753|Ras, IPR001806|Ras GTPase, IPR005225|Small GTP-binding protein domain, IPR003577|Ras small GTPase, Ras type, IPR003579|Ras small GTPase, Rab type, IPR003578|Ras small GTPase, Rho type	306	38.5311	163	19.1562	-1.00821	5.18051e-13	1.50104e-13	down
BGIBMGA004445	909	IPR001254|Peptidase S1 and S6, chymotrypsin/Hap, IPR009003|Peptidase, trypsin-like serine and cysteine	1634	130.377	871	64.8633	-1.00722	3.28551e-64	3.11119e-65	down
BGIBMGA013398	1635	undefined	608	26.9711	325	13.4558	-1.00318	1.77649e-24	3.39968e-25	down
BGIBMGA008567	252	IPR009057|Homeodomain-like, IPR001356|Homeobox	159	45.7624	85	22.833	-1.00304	2.81791e-07	1.14344e-07	down
BGIBMGA009618	663	IPR000740|GrpE nucleotide exchange factor, IPR009012|GrpE nucleotide exchange factor, head	437	47.8058	937	95.6689	1.00086	1.46737e-34	2.21935e-35	up
BGIBMGA006738	696	IPR002296|N6 adenine-specific DNA methyltransferase, N12 class, IPR013216|Methyltransferase type 11, IPR002052|N-6 Adenine-specific DNA methylase, IPR001737|Ribosomal RNA adenine methylase transferase	110	11.4629	236	22.9534	1.00173	1.31189e-09	4.54555e-10	up
BGIBMGA002186	588	IPR012335|Thioredoxin fold, IPR000866|Alkyl hydroperoxide reductase/ Thiol specific antioxidant/ Mal allergen, IPR012336|Thioredoxin-like fold	2690	331.809	5784	665.879	1.00491	7.69533e-209	2.76805e-210	up
BGIBMGA006359	2433	IPR001680|WD-40 repeat, IPR007319|Utp21 specific WD40-associated, IPR011046|WD40-like	839	25.0111	1808	50.3038	1.0081	2.30693e-66	2.11047e-67	up
BGIBMGA007747	612	undefined	267	31.6426	576	63.7112	1.00968	5.28515e-22	1.09226e-22	up
BGIBMGA006574	1422	IPR001023|Heat shock protein Hsp70, IPR013126|Heat shock protein 70	877	44.7314	1893	90.1147	1.01047	1.0768e-69	9.45451e-71	up
BGIBMGA003459	177	undefined	100	40.9769	216	82.6086	1.01148	5.08523e-09	1.83351e-09	up
BGIBMGA004927	858	IPR007018|MED6 mediator	218	18.4282	471	37.1602	1.01185	2.87628e-18	6.66661e-19	up
BGIBMGA012850	1179	IPR007087|Zinc finger, C2H2-type, IPR012934|Zinc finger, AD-type	236	14.5181	510	29.282	1.01216	1.087e-19	2.39628e-20	up
BGIBMGA013070	930	undefined	596	46.4811	1288	93.7513	1.0122	6.33797e-48	7.52155e-49	up
BGIBMGA007926	330	IPR013657|UAA transporter	412	90.5516	891	182.771	1.01323	1.42965e-33	2.20684e-34	up
BGIBMGA013693	606	IPR000352|Class I peptide chain release factor	309	36.9827	669	74.7305	1.01485	1.45078e-25	2.69282e-26	up
BGIBMGA014342	423	IPR002347|Glucose/ribitol dehydrogenase, IPR002424|Insect alcohol dehydrogenase family, IPR002198|Short-chain dehydrogenase/reductase SDR	2225	381.507	4819	771.19	1.01538	3.80537e-177	1.57e-178	up
BGIBMGA012569	810	IPR001623|Heat shock protein DnaJ, N-terminal	462	41.3685	1001	83.6553	1.01593	9.94824e-38	1.40977e-38	up
BGIBMGA008291	564	IPR002661|Ribosome recycling factor	240	30.8635	520	62.4121	1.01593	3.61545e-20	7.83711e-21	up
BGIBMGA000995	639	IPR000156|RanBP1	208	23.6089	451	47.7772	1.01699	1.10941e-17	2.63526e-18	up
BGIBMGA006919	537	IPR000114|Ribosomal protein L16	234	31.6049	508	64.0374	1.01877	8.14789e-20	1.78466e-20	up
BGIBMGA001211	3150	IPR001092|Basic helix-loop-helix dimerisation region bHLH, IPR011598|Helix-loop-helix DNA-binding	466	10.7297	1012	21.7478	1.01926	2.49086e-38	3.48983e-39	up
BGIBMGA011592	573	IPR012337|Polynucleotidyl transferase, Ribonuclease H fold, IPR006055|Exonuclease, IPR013520|Exonuclease, RNase T and DNA polymerase III	166	21.0119	361	42.6478	1.02126	1.75659e-14	4.72481e-15	up
BGIBMGA007983	159	undefined	34	15.5094	74	31.505	1.02244	0.000708172	0.000384908	up
BGIBMGA005841	180	undefined	147	59.2321	320	120.343	1.0227	5.28564e-13	1.5325e-13	up
BGIBMGA009698	738	IPR002715|Nascent polypeptide-associated complex NAC	3917	384.955	8527	782.14	1.02274	0	0	up
BGIBMGA007795	342	IPR004038|Ribosomal protein L7Ae/L30e/S12e/Gadd45, IPR000231|Ribosomal protein L30e	13578	2879.53	29597	5858.23	1.02463	0	0	up
BGIBMGA004776	1062	IPR013217|Methyltransferase type 12	875	59.758	1908	121.618	1.02515	6.78425e-72	5.75816e-73	up
BGIBMGA008914	3066	IPR014021|Helicase sdownerfamily 1 and 2 ATP-binding, IPR001650|Helicase, C-terminal, IPR000629|ATP-dependent helicase, DEAD-box, IPR014014|DEAD-box RNA helicase Q motif, IPR014001|DEAD-like helicases, N-terminal, IPR011545|DEAD/DEAH box helicase, N-terminal	1182	27.9613	2582	57.0071	1.02771	2.7354e-97	1.81293e-98	up
BGIBMGA008892	432	IPR000361|HesB/YadR/YfhF	92	15.446	201	31.4961	1.02794	1.13443e-08	4.17805e-09	up
BGIBMGA011131	1239	IPR001135|NADH-ubiquinone oxidoreductase, chain 49kDa, IPR010219|NADH dehydrogenase I, D subunit	969	56.7238	2119	115.772	1.02926	3.04576e-80	2.38381e-81	up
BGIBMGA000312	2610	IPR002483|Splicing factor PWI	4228	117.492	9253	239.986	1.03039	0	0	up
BGIBMGA011797	2433	IPR001161|Xeroderma pigmentosum grodown B protein (XP-B), IPR014021|Helicase sdownerfamily 1 and 2 ATP-binding, IPR001650|Helicase, C-terminal, IPR006935|Type III restriction enzyme, res subunit, IPR014001|DEAD-like helicases, N-terminal	432	12.8782	946	26.3205	1.03126	1.39351e-36	2.01949e-37	up
BGIBMGA004202	930	IPR001680|WD-40 repeat, IPR011046|WD40-like	394	30.7274	864	62.8891	1.03328	1.28168e-33	1.97479e-34	up
BGIBMGA008977	2052	IPR002130|Peptidyl-prolyl cis-trans isomerase, cyclophilin type, IPR000504|RNA-binding region RNP-1 (RNA recognition motif)	413	14.5977	906	29.8879	1.03382	3.18196e-35	4.73749e-36	up
BGIBMGA011316	1740	undefined	382	15.9231	839	32.6405	1.03555	8.64802e-33	1.34391e-33	up
BGIBMGA001076	981	IPR002110|Ankyrin, IPR013093|ATPase AAA-2	233	17.2266	512	35.3302	1.03626	1.7018e-20	3.652e-21	up
BGIBMGA005891	342	undefined	558	118.337	1227	242.864	1.03725	1.53828e-47	1.84442e-48	up
BGIBMGA013884	906	IPR013870|Ribosomal protein L37, mitochondrial	309	24.7368	680	50.8072	1.03838	6.49474e-27	1.15522e-27	up
BGIBMGA003909	681	IPR002624|Deoxynucleoside kinase	134	14.2715	295	29.3237	1.03893	2.28327e-12	6.85715e-13	up
BGIBMGA008689	1290	IPR001406|tRNA pseudouridine synthase	568	31.9353	1251	65.6466	1.03957	1.28469e-48	1.50641e-49	up
BGIBMGA003694	1278	IPR000863|Sulfotransferase	1538	87.2847	3388	179.456	1.03983	8.74723e-130	4.64944e-131	up
BGIBMGA007411	90	undefined	192	154.729	423	318.158	1.04	3.07669e-17	7.45354e-18	up
BGIBMGA009013	639	IPR003653|Peptidase C48, SUMO/Sentrin/Ubl1, IPR000362|Fumarate lyase	108	12.2584	238	25.2128	1.04038	3.1625e-10	1.05725e-10	up
BGIBMGA005151	2028	IPR001208|MCM, IPR008994|Nucleic acid-binding, OB-fold, IPR008048|MCM protein 5	538	19.241	1186	39.5878	1.04087	3.01942e-46	3.68876e-47	up
BGIBMGA002361	1449	IPR001680|WD-40 repeat, IPR011046|WD40-like, IPR011044|Quinoprotein amine dehydrogenase, beta chain-like	1055	52.8076	2327	108.711	1.04168	9.73069e-90	6.99118e-91	up
BGIBMGA010593	1191	IPR008914|PEBP	575	35.0162	1269	72.1264	1.04251	1.59354e-49	1.84449e-50	up
BGIBMGA011444	372	undefined	130	25.3462	287	52.2256	1.04299	3.90126e-12	1.1871e-12	up
BGIBMGA004821	1971	IPR001025|Bromo adjacent region, IPR000949|ELM2, IPR007087|Zinc finger, C2H2-type, IPR001005|Myb, DNA-binding, IPR000679|Zinc finger, GATA-type, IPR009057|Homeodomain-like	338	12.4378	748	25.6897	1.04646	7.60318e-30	1.24901e-30	up
BGIBMGA002984	1743	IPR006195|Aminoacyl-transfer RNA synthetase, class II, IPR004365|nucleic acid binding, OB-fold, tRNA/helicase-type, IPR004364|tRNA synthetase, class II (D, K and N), IPR002313|Lysyl-tRNA synthetase, class-2, IPR008994|Nucleic acid-binding, OB-fold	2854	118.76	6316	245.295	1.04647	1.30246e-243	4.19315e-245	up
BGIBMGA010227	621	IPR003034|DNA-binding SAP	630	73.5803	1395	152.064	1.04729	1.00501e-54	1.07409e-55	up
BGIBMGA012774	489	undefined	219	32.4824	485	67.1394	1.0475	8.37935e-20	1.83694e-20	up
BGIBMGA009458	249	undefined	55	16.0205	122	33.1669	1.04983	7.05196e-06	3.18643e-06	up
BGIBMGA010616	831	IPR001202|WW/Rsp5/WWP	210	18.3287	466	37.9603	1.05039	3.71813e-19	8.35455e-20	up
BGIBMGA009428	657	undefined	90	9.9355	200	20.6067	1.05245	6.2757e-09	2.27696e-09	up
BGIBMGA004661	288	IPR010920|Like-Sm ribonucleoprotein-related, core, IPR006649|Like-Sm ribonucleoprotein, eukaryotic and archaea-type, core, IPR001163|Like-Sm ribonucleoprotein, core	1428	359.624	3175	746.27	1.05321	3.03773e-124	1.67488e-125	up
BGIBMGA006634	1737	undefined	576	24.0511	1281	49.9222	1.05358	7.83594e-51	8.88498e-52	up
BGIBMGA007192	1263	undefined	972	55.8182	2162	115.877	1.05379	5.01499e-85	3.75935e-86	up
BGIBMGA009941	2358	IPR001607|Zinc finger, UBP-type, IPR001394|Peptidase C19, ubiquitin carboxyl-terminal hydrolase 2, IPR000449|Ubiquitin-associated	882	27.1292	1963	56.3535	1.05466	2.10111e-77	1.69009e-78	up
BGIBMGA003468	2004	IPR007087|Zinc finger, C2H2-type	1656	59.9343	3687	124.543	1.05519	1.47158e-144	7.294e-146	up
BGIBMGA011450	543	undefined	790	105.521	1760	219.41	1.0561	1.13596e-69	9.98467e-71	up
BGIBMGA003822	4341	IPR006594|Lissencephaly type-1-like homology motif, IPR011047|Quinonprotein alcohol dehydrogenase-like, IPR013720|LisH	1162	19.4146	2593	40.435	1.05846	1.7638e-102	1.11903e-103	up
BGIBMGA004302	999	IPR003029|RNA binding S1, IPR011488|Eukaryotic translation initiation factor 2, alpha subunit, IPR008994|Nucleic acid-binding, OB-fold	2344	170.179	5236	354.796	1.05994	2.34062e-206	8.46355e-208	up
BGIBMGA010309	714	undefined	300	30.4744	671	63.6164	1.0618	1.61863e-27	2.83781e-28	up
BGIBMGA011568	1929	IPR002057|Isopenicillin N synthetase	398	14.9645	891	31.2673	1.06311	3.16691e-36	4.61641e-37	up
BGIBMGA011714	201	undefined	346	124.851	776	261.343	1.06573	8.03995e-32	1.27066e-32	up
BGIBMGA000867	786	IPR005711|Ribosomal protein S5, eukaryotic and archaeal form, IPR005324|Ribosomal protein S5, C-terminal, IPR011070|Globular protein, non-globular alpha/beta subunit, IPR000851|Ribosomal protein S5, IPR013810|Ribosomal protein S5, N-terminal	54284	5009.13	121775	10487.7	1.06607	0	0	up
BGIBMGA004108	2076	IPR001357|BRCT, IPR004274|NLI interacting factor, IPR011947|FCP1-like phosphatase, phosphatase domain, IPR011053|Single hybrid motif	374	13.0664	839	27.3577	1.06608	2.48117e-34	3.76204e-35	up
BGIBMGA010723	330	IPR010920|Like-Sm ribonucleoprotein-related, core, IPR001163|Like-Sm ribonucleoprotein, core, IPR006649|Like-Sm ribonucleoprotein, eukaryotic and archaea-type, core	761	167.257	1709	350.568	1.06763	7.08921e-69	6.2981e-70	up
BGIBMGA005289	360	IPR009071|High mobility grodown box, IPR000910|HMG1/2 (high mobility grodown) box	3280	660.821	7367	1385.26	1.06783	1.65073e-293	4.70658e-295	up
BGIBMGA010621	2397	IPR013346|Ribonucleoside-diphosphate reductase, alpha subunit, IPR005144|ATP-cone, IPR000788|Ribonucleotide reductase large subunit, C-terminal, IPR013509|Ribonucleotide reductase large subunit, N-terminal, IPR008926|Ribonucleotide reductase R1 subunit, N-terminal	973	29.4413	2186	61.7343	1.06823	7.28109e-88	5.32059e-89	up
BGIBMGA004227	1143	IPR006085|XPG N-terminal, IPR006086|XPG I, IPR008918|Helix-hairpin-helix motif, class 2	332	21.0671	746	44.1812	1.06844	9.27983e-31	1.50254e-31	up
BGIBMGA011007	1422	IPR001709|Flavoprotein pyridine nucleotide cytochrome reductase, IPR003097|FAD-binding, IPR001433|Oxidoreductase FAD/NAD(P)-binding	282	14.3834	634	30.181	1.06924	2.37349e-26	4.29568e-27	up
BGIBMGA006282	756	undefined	8359	801.946	18855	1688.3	1.07399	0	0	up
BGIBMGA011696	660	undefined	2879	316.381	6496	666.264	1.07443	1.64229e-261	5.08564e-263	up
BGIBMGA002980	1221	undefined	274	16.276	619	34.3178	1.07621	5.10308e-26	9.34665e-27	up
BGIBMGA008095	780	IPR002198|Short-chain dehydrogenase/reductase SDR, IPR002347|Glucose/ribitol dehydrogenase	1544	143.571	3489	302.797	1.07659	2.29429e-141	1.14801e-142	up
BGIBMGA006820	933	IPR007822|Lanthionine synthetase C-like, IPR008930|Terpenoid cylases/protein prenyltransferase alpha-alpha toroid	127	9.87267	287	20.8231	1.07667	1.02553e-12	3.01599e-13	up
BGIBMGA009469	927	IPR010531|NOA36	650	50.8565	1470	107.345	1.07775	2.5871e-60	2.59882e-61	up
BGIBMGA006358	1353	IPR000690|Zinc finger, C2H2-type matrin	916	49.1033	2073	103.716	1.07875	1.05809e-84	7.95164e-86	up
BGIBMGA009354	261	undefined	38	10.5598	86	22.305	1.07879	0.000126864	6.36237e-05	up
BGIBMGA006899	777	IPR003316|Transcription factor E2F/dimerisation partner (TDP)	114	10.6413	258	22.4773	1.07879	1.37584e-11	4.3164e-12	up
BGIBMGA003023	3042	IPR000571|Zinc finger, CCCH-type	608	14.4963	1377	30.6422	1.07983	9.68298e-57	1.00834e-57	up
BGIBMGA011663	522	undefined	74	10.2819	168	21.7863	1.08331	5.30348e-08	2.04338e-08	up
BGIBMGA003753	921	IPR002014|VHS, IPR001452|Src homology-3, IPR003903|Ubiquitin interacting motif, IPR008942|ENTH/VHS	380	29.9252	863	63.4301	1.08381	3.30458e-36	4.82022e-37	up
BGIBMGA012034	1320	undefined	184	10.1101	418	21.4362	1.08425	3.67164e-18	8.55169e-19	up
BGIBMGA005311	939	IPR000504|RNA-binding region RNP-1 (RNA recognition motif)	204	15.7571	464	33.4501	1.086	4.45756e-20	9.7004e-21	up
BGIBMGA000002	3375	undefined	700	15.0431	1594	31.9712	1.08767	2.94181e-66	2.69407e-67	up
BGIBMGA007399	1050	IPR011046|WD40-like, IPR001680|WD-40 repeat	205	14.1605	467	30.1073	1.08825	2.9108e-20	6.28494e-21	up
BGIBMGA000155	606	IPR003521|Nucleotide-sensitive chloride conductance regulator	668	79.9496	1523	170.126	1.08944	1.58804e-63	1.51578e-64	up
BGIBMGA011445	1050	undefined	298	20.5845	680	43.8394	1.09067	4.65442e-29	7.81303e-30	up
BGIBMGA013786	1077	IPR004575|Cdk-activating kinase assembly factor (MAT1), IPR009057|Homeodomain-like	195	13.132	445	27.9698	1.09078	1.96718e-19	4.3645e-20	up
BGIBMGA011975	1806	undefined	883	35.4614	2016	75.5644	1.09146	5.78586e-84	4.37545e-85	up
BGIBMGA011589	351	undefined	587	121.295	1341	258.622	1.09232	2.61792e-56	2.74843e-57	up
BGIBMGA010464	345	undefined	1567	329.43	3581	702.635	1.09281	1.30357e-148	6.35048e-150	up
BGIBMGA012757	672	undefined	213	22.9892	487	49.0574	1.09352	3.07872e-21	6.48182e-22	up
BGIBMGA013449	396	IPR002119|Histone H2A, IPR009072|Histone-fold, IPR007125|Histone core	1949	356.968	4457	761.89	1.09379	5.66126e-185	2.25552e-186	up
BGIBMGA001327	591	undefined	120	14.7267	275	31.4985	1.09685	1.42303e-12	4.23067e-13	up
BGIBMGA000898	522	undefined	423	58.7736	970	125.79	1.09778	2.24361e-41	2.96338e-42	up
BGIBMGA005222	891	IPR012981|Nop17p	236	19.2109	542	41.1781	1.09995	1.02605e-23	2.00812e-24	up
BGIBMGA009107	615	IPR012335|Thioredoxin fold, IPR010987|Glutathione S-transferase, C-terminal-like, IPR004046|Glutathione S-transferase, C-terminal, IPR012336|Thioredoxin-like fold, IPR004045|Glutathione S-transferase, N-terminal	190	22.4074	437	48.1006	1.10208	2.08726e-19	4.64077e-20	up
BGIBMGA004267	744	undefined	300	29.2456	690	62.7799	1.10208	6.00025e-30	9.83425e-31	up
BGIBMGA012737	1056	IPR002007|Haem peroxidase, animal, IPR010255|Haem peroxidase	1292	88.7383	2972	190.515	1.10228	3.14204e-125	1.71459e-126	up
BGIBMGA010376	366	undefined	116	22.9874	267	49.3827	1.10316	2.40316e-12	7.22854e-13	up
BGIBMGA011507	624	IPR002194|Chaperonin TCP-1, IPR002423|Chaperonin Cpn60/TCP-1, IPR008950|GroEL-like chaperone, ATPase, IPR001844|Chaperonin Cpn60, IPR012721|T-complex protein 1, theta subunit	1229	142.85	2829	306.897	1.10326	2.01583e-119	1.13619e-120	up
BGIBMGA007739	474	IPR008978|HSP20-like chaperone, IPR007052|CS	235	35.9585	541	77.2616	1.10342	8.66667e-24	1.69373e-24	up
BGIBMGA010577	1053	IPR007051|CHORD, IPR007052|CS, IPR008978|HSP20-like chaperone	502	34.5771	1156	74.3146	1.10383	1.62948e-49	1.88762e-50	up
BGIBMGA000626	2130	IPR002562|3'-5' exonuclease, IPR002121|HRDC, IPR012588|PMC2NT, IPR012337|Polynucleotidyl transferase, Ribonuclease H fold	599	20.3967	1381	43.8893	1.10553	4.53562e-59	4.59044e-60	up
BGIBMGA009465	1308	IPR007871|Protein of unknown function DUF715	322	17.855	745	38.5561	1.11063	1.23257e-32	1.91891e-33	up
BGIBMGA011667	501	IPR001310|Histidine triad (HIT) protein	158	22.8735	366	49.4525	1.11237	1.10645e-16	2.73898e-17	up
BGIBMGA009910	1830	IPR011545|DEAD/DEAH box helicase, N-terminal, IPR001650|Helicase, C-terminal, IPR014021|Helicase sdownerfamily 1 and 2 ATP-binding, IPR000629|ATP-dependent helicase, DEAD-box, IPR014001|DEAD-like helicases, N-terminal	391	15.4967	907	33.5506	1.11438	1.09021e-39	1.4873e-40	up
BGIBMGA006192	555	IPR003957|Histone-like transcription factor/archaeal histone/DNA topoisomerase, IPR003958|Transcription factor CBF/NF-Y/archaeal histone, IPR009072|Histone-fold	428	55.9324	993	121.116	1.11463	2.35106e-43	3.00098e-44	up
BGIBMGA003656	1068	IPR000277|Cys/Met metabolism pyridoxal-phosphate-dependent enzymes	1308	88.8278	3035	192.368	1.11478	3.41503e-130	1.8023e-131	up
BGIBMGA012772	1278	IPR011545|DEAD/DEAH box helicase, N-terminal, IPR001650|Helicase, C-terminal, IPR014021|Helicase sdownerfamily 1 and 2 ATP-binding, IPR014014|DEAD-box RNA helicase Q motif, IPR014001|DEAD-like helicases, N-terminal	3502	198.746	8131	430.683	1.1157	0	0	up
BGIBMGA002640	693	IPR001578|Peptidase C12, ubiquitin carboxyl-terminal hydrolase 1	1055	110.416	2452	239.514	1.11716	9.65413e-106	5.93357e-107	up
BGIBMGA004911	171	IPR001209|Ribosomal protein S14	11788	4999.85	27399	10846.3	1.11725	0	0	up
BGIBMGA003836	249	undefined	117	34.08	272	73.9459	1.11755	8.59805e-13	2.51561e-13	up
BGIBMGA011919	543	undefined	354	47.2842	823	102.599	1.11759	2.76193e-36	4.02347e-37	up
BGIBMGA006883	618	undefined	270	31.6875	629	68.898	1.12055	4.02252e-28	6.94599e-29	up
BGIBMGA005391	774	IPR000659|Pyridoxamine 5&apos;-phosphate oxidase, IPR012349|Pyridoxamine 5-phosphate oxidase, FMN-binding, IPR011576|Pyridoxamine 5&apos;-phosphate oxidase-related, FMN-binding, IPR009002|FMN-binding split barrel	479	44.8856	1116	97.604	1.12069	5.3677e-49	6.25354e-50	up
BGIBMGA001855	477	IPR012581|NUC156	156	23.7202	364	51.6568	1.12284	7.83518e-17	1.92847e-17	up
BGIBMGA005290	837	IPR001680|WD-40 repeat, IPR011046|WD40-like	237	20.5369	553	44.7244	1.12284	6.00307e-25	1.13181e-25	up
BGIBMGA008459	1311	IPR008940|Protein prenyltransferase, IPR003107|RNA-processing protein, HAT helix	272	15.048	635	32.7881	1.1236	1.69345e-28	2.89383e-29	up
BGIBMGA006897	606	undefined	152	18.1921	355	39.6552	1.1242	1.77957e-16	4.44724e-17	up
BGIBMGA000098	900	undefined	276	22.2423	645	48.5134	1.12508	5.50058e-29	9.27496e-30	up
BGIBMGA005158	2091	IPR007194|Transport protein particle (TRAPP) component, Bet3, IPR013627|DNA polymerase alpha, subunit B N-terminal, IPR007185|DNA polymerase epsilon subunit B	805	27.9225	1882	60.927	1.12565	2.08601e-82	1.59129e-83	up
BGIBMGA001464	1191	IPR001708|60 kDa inner membrane insertion protein	573	34.8944	1341	76.2187	1.12715	3.54837e-59	3.58455e-60	up
BGIBMGA008211	354	IPR002634|BolA-like protein	176	36.0597	412	78.7841	1.12752	5.19263e-19	1.17609e-19	up
BGIBMGA012122	1434	IPR002018|Carboxylesterase, type B	1079	54.5739	2528	119.336	1.12875	8.51436e-111	5.06425e-112	up
BGIBMGA014476	1329	IPR001214|SET	274	14.9533	642	32.7005	1.12885	5.26012e-29	8.8546e-30	up
BGIBMGA010975	777	IPR010414|FRG1-like, IPR008999|Actin-crosslinking proteins	340	31.7373	797	69.4355	1.12949	9.23199e-36	1.35882e-36	up
BGIBMGA002808	1017	IPR012089|PP-loop ATPase, YdaO-related, IPR000719|Protein kinase, IPR000541|Protein of unknown function downF0021, IPR011063|PP-loop	156	11.1254	366	24.3615	1.13075	4.2672e-17	1.0386e-17	up
BGIBMGA006615	420	IPR000352|Class I peptide chain release factor	98	16.9235	230	37.07	1.13123	3.38255e-11	1.07828e-11	up
BGIBMGA009393	789	IPR008660|Fibroin light chain	525598	48315.8	1233750	105851	1.13147	0	0	up
BGIBMGA010228	1686	IPR000504|RNA-binding region RNP-1 (RNA recognition motif)	1428	61.4304	3352	134.583	1.13147	3.7712e-147	1.85142e-148	up
BGIBMGA005011	366	undefined	85	16.8442	200	36.9908	1.13491	6.19038e-10	2.10398e-10	up
BGIBMGA001123	3015	IPR001494|Importin-beta, N-terminal, IPR013598|Exportin 1-like	614	14.7704	1445	32.4433	1.13521	2.139e-64	2.02147e-65	up
BGIBMGA012000	459	undefined	96	15.1695	226	33.3304	1.13566	4.38226e-11	1.4038e-11	up
BGIBMGA000327	396	IPR000618|Insect cuticle protein	104	19.0481	245	41.8808	1.13665	6.22127e-12	1.91243e-12	up
BGIBMGA000424	558	IPR002076|GNS1/SUR4 membrane protein	171	22.2267	403	48.8895	1.13723	7.30615e-19	1.65892e-19	up
BGIBMGA007363	348	IPR008957|Fibronectin, type III-like fold, IPR000892|Ribosomal protein S26E	23702	4939.9	55877	10869.2	1.13769	0	0	up
BGIBMGA006177	348	IPR004394|Iojap-related protein	64	13.3387	151	29.3726	1.13885	7.92577e-08	3.09413e-08	up
BGIBMGA005358	3873	IPR011047|Quinonprotein alcohol dehydrogenase-like, IPR011046|WD40-like, IPR011009|Protein kinase-like, IPR001680|WD-40 repeat, IPR004119|Protein of unknown function DUF227	825	15.4497	1947	34.0301	1.13924	7.40336e-87	5.47983e-88	up
BGIBMGA009959	285	undefined	36	9.16158	85	20.1892	1.13991	6.59545e-05	3.22954e-05	up
BGIBMGA011296	228	undefined	141	44.8536	333	98.8676	1.14028	7.38082e-16	1.88144e-16	up
BGIBMGA006144	2163	IPR009000|Translation factor, IPR009022|Elongation factor G, III and V, IPR000795|Protein synthesis factor, GTP-binding, IPR004161|Elongation factor Tu, domain 2, IPR005517|Elongation factor G, domain IV, IPR000640|Elongation factor G, C-terminal, IPR004540|Translation elongation factor G, IPR005225|Small GTP-binding protein domain	654	21.9298	1546	48.3835	1.14163	1.98931e-69	1.75229e-70	up
BGIBMGA014207	387	IPR001199|Cytochrome b5	115	21.5526	272	47.5776	1.14242	3.28127e-13	9.42064e-14	up
BGIBMGA012474	363	undefined	1101	219.985	2607	486.16	1.14402	1.07286e-116	6.13817e-118	up
BGIBMGA007845	612	undefined	287	34.0129	680	75.2146	1.14493	2.48233e-31	3.97707e-32	up
BGIBMGA011907	1116	IPR005225|Small GTP-binding protein domain, IPR006169|GTP1/OBG subdomain, IPR002917|GTP-binding protein, HSR1-related, IPR006073|GTP1/OBG	232	15.0777	550	33.3613	1.14575	1.34053e-25	2.48565e-26	up
BGIBMGA001884	1461	IPR001005|Myb, DNA-binding, IPR009057|Homeodomain-like	712	35.3462	1688	78.2108	1.14581	3.88812e-76	3.16057e-77	up
BGIBMGA000106	282	IPR004217|Zinc finger, Tim10/DDP-type	147	37.8078	349	83.7762	1.14786	9.94728e-17	2.46052e-17	up
BGIBMGA012144	285	undefined	40	10.1795	95	22.5644	1.14838	2.10211e-05	9.84769e-06	up
BGIBMGA005702	1752	IPR011502|Ndown85 nucleoporin	264	10.9291	628	24.2644	1.15067	3.01152e-29	5.03246e-30	up
BGIBMGA004838	1236	IPR013810|Ribosomal protein S5, N-terminal, IPR000851|Ribosomal protein S5, IPR005324|Ribosomal protein S5, C-terminal	1262	74.0549	3006	164.632	1.15258	5.32734e-136	2.71598e-137	up
BGIBMGA003762	606	IPR003697|Maf-like protein	188	22.5008	448	50.0438	1.15321	2.79315e-21	5.86212e-22	up
BGIBMGA003643	504	IPR007116|6-pyruvoyl tetrahydropterin synthase, IPR007115|6-pyruvoyl tetrahydropterin synthase and hypothetical protein	326	46.9137	777	104.36	1.15349	4.74266e-36	6.94922e-37	up
BGIBMGA010653	471	IPR001848|Ribosomal protein S10	212	32.6458	507	72.8671	1.15837	4.32047e-24	8.3905e-25	up
BGIBMGA005498	1251	IPR007146|Sas10/Utp3	948	54.9621	2269	122.778	1.15955	6.72927e-104	4.2185e-105	up
BGIBMGA004013	477	IPR001993|Mitochondrial substrate carrier, IPR008994|Nucleic acid-binding, OB-fold	863	131.222	2068	293.479	1.16125	5.18044e-95	3.49699e-96	up
BGIBMGA012946	3489	IPR014021|Helicase sdownerfamily 1 and 2 ATP-binding, IPR001650|Helicase, C-terminal, IPR002464|ATP-dependent helicase, DEAH-box, IPR014001|DEAD-like helicases, N-terminal, IPR007502|Helicase-associated region, IPR011709|Protein of unknown function DUF1605	589	12.2441	1412	27.3954	1.16185	2.73649e-65	2.54479e-66	up
BGIBMGA006191	999	IPR002616|Queuine/other tRNA-ribosyltransferase, IPR004803|Queuine tRNA-ribosyltransferase	302	21.9257	724	49.0589	1.16189	4.72246e-34	7.22725e-35	up
BGIBMGA005845	966	IPR004839|Aminotransferase, class I and II	229	17.1938	549	38.4716	1.16191	4.17477e-26	7.62274e-27	up
BGIBMGA005425	480	IPR000608|Ubiquitin-conjugating enzyme, E2	879	132.819	2108	297.286	1.16239	5.59336e-97	3.71764e-98	up
BGIBMGA011794	1197	IPR001680|WD-40 repeat, IPR011046|WD40-like	432	26.1759	1037	58.6448	1.16376	2.20867e-48	2.5961e-49	up
BGIBMGA007954	2880	IPR009022|Elongation factor G, III and V, IPR009000|Translation factor, IPR000795|Protein synthesis factor, GTP-binding, IPR004161|Elongation factor Tu, domain 2, IPR005517|Elongation factor G, domain IV, IPR000640|Elongation factor G, C-terminal	638	16.0672	1533	36.0325	1.16518	4.226e-71	3.63471e-72	up
BGIBMGA002654	1824	IPR014021|Helicase sdownerfamily 1 and 2 ATP-binding, IPR001650|Helicase, C-terminal, IPR000629|ATP-dependent helicase, DEAD-box, IPR014001|DEAD-like helicases, N-terminal, IPR011545|DEAD/DEAH box helicase, N-terminal	499	19.8421	1200	44.535	1.16637	5.30036e-56	5.59961e-57	up
BGIBMGA012983	1371	IPR014021|Helicase sdownerfamily 1 and 2 ATP-binding, IPR001650|Helicase, C-terminal, IPR014001|DEAD-like helicases, N-terminal	843	44.5967	2028	100.132	1.1669	6.49647e-94	4.4467e-95	up
BGIBMGA005299	207	undefined	2061	722.138	4968	1624.63	1.16977	1.881e-229	6.28659e-231	up
BGIBMGA010724	393	IPR005024|Snf7	185	34.1422	446	76.8222	1.16997	1.16792e-21	2.43574e-22	up
BGIBMGA005384	249	IPR007918|Mitochondrial distribution and morphology family 35/apoptosis	129	37.5753	311	84.5484	1.16999	1.83281e-15	4.72909e-16	up
BGIBMGA006964	1917	IPR003439|ABC transporter related, IPR003593|AAA ATPase	804	30.4191	1941	68.5406	1.17198	1.49614e-90	1.05939e-91	up
BGIBMGA007771	1065	undefined	769	52.3708	1866	118.606	1.17934	5.84209e-88	4.26353e-89	up
BGIBMGA011104	1467	IPR010301|Nucleolar, Nop52	1455	71.9359	3532	162.98	1.17991	1.1465e-165	5.05489e-167	up
BGIBMGA006800	735	undefined	286	28.2222	695	64.0091	1.18145	1.38289e-33	2.13335e-34	up
BGIBMGA011966	1623	IPR006638|Elongator protein 3/MiaB/NifB, IPR005839|Protein of unknown function downF0004, IPR006466|MiaB-like tRNA modifying enzyme, archaeal-type, IPR013848|Protein of unknown function downF0004, N-terminal, IPR007197|Radical SAM, IPR002792|Deoxyribonuclease/rho motif-related TRAM	362	16.1772	880	36.7036	1.18196	3.07164e-42	4.00775e-43	up
BGIBMGA013112	3738	IPR000608|Ubiquitin-conjugating enzyme, E2, IPR007015|DNA polymerase V	1763	34.2078	4298	77.8344	1.18608	4.82883e-203	1.7871e-204	up
BGIBMGA002979	825	IPR002198|Short-chain dehydrogenase/reductase SDR, IPR002347|Glucose/ribitol dehydrogenase	243	21.3631	593	48.657	1.18752	4.74238e-29	7.97412e-30	up
BGIBMGA008210	1428	IPR001478|PDZ/DHR/GLGF	688	34.944	1679	79.5916	1.18757	4.00007e-80	3.13827e-81	up
BGIBMGA004881	759	IPR000504|RNA-binding region RNP-1 (RNA recognition motif)	558	53.3218	1362	121.473	1.18784	3.08359e-65	2.8734e-66	up
BGIBMGA001950	696	IPR000504|RNA-binding region RNP-1 (RNA recognition motif)	589	61.3788	1439	139.957	1.18918	5.59063e-69	4.95092e-70	up
BGIBMGA006761	624	IPR006025|Peptidase M, neutral zinc metallopeptidases, zinc-binding site	203	23.5952	496	53.8074	1.18931	1.49097e-24	2.84624e-25	up
BGIBMGA011168	1185	IPR000043|S-adenosyl-L-homocysteine hydrolase	6821	417.486	16667	952.102	1.18939	0	0	up
BGIBMGA005792	1161	IPR013129|Transcription factor jumonji, IPR003347|Transcription factor jumonji/aspartyl beta-hydroxylase	285	17.8043	697	40.6392	1.19064	4.40671e-34	6.73571e-35	up
BGIBMGA010207	642	undefined	103	11.6363	252	26.5711	1.19123	4.2741e-13	1.23437e-13	up
BGIBMGA013656	1593	IPR005828|General substrate transporter, IPR007114|Major facilitator sdownerfamily	789	35.9231	1931	82.0561	1.1917	1.75598e-92	1.21851e-93	up
BGIBMGA008922	1044	IPR000717|Proteasome component region PCI	457	31.7489	1119	72.5561	1.19239	3.99276e-54	4.30488e-55	up
BGIBMGA008248	336	IPR006032|Ribosomal protein S12/S23, IPR012340|Nucleic acid-binding, OB-fold, subgrodown, IPR005679|Ribosomal protein S12, bacterial and chloroplast form, IPR008994|Nucleic acid-binding, OB-fold	111	23.9605	272	54.7992	1.1935	4.47147e-14	1.22678e-14	up
BGIBMGA012761	900	IPR004033|UbiE/COQ5 methyltransferase	226	18.2129	554	41.6689	1.19401	1.90918e-27	3.3526e-28	up
BGIBMGA008477	609	IPR000456|Ribosomal protein L17	350	41.6834	858	95.3706	1.19407	7.26464e-42	9.5266e-43	up
BGIBMGA014605	657	undefined	715	78.932	1754	180.721	1.19508	1.74604e-84	1.31547e-85	up
BGIBMGA003590	282	undefined	197	50.6675	484	116.183	1.19726	3.12739e-24	6.04101e-25	up
BGIBMGA006462	912	IPR000649|Initiation factor 2B related	404	32.1291	993	73.7053	1.19789	1.6605e-48	1.94864e-49	up
BGIBMGA010446	939	IPR000449|Ubiquitin-associated, IPR001012|UBX, IPR007087|Zinc finger, C2H2-type, IPR009060|UBA-like	293	22.6316	721	51.9774	1.19955	1.28327e-35	1.89486e-36	up
BGIBMGA003840	381	IPR006649|Like-Sm ribonucleoprotein, eukaryotic and archaea-type, core, IPR001163|Like-Sm ribonucleoprotein, core, IPR010920|Like-Sm ribonucleoprotein-related, core	835	158.955	2059	365.827	1.20254	6.03089e-100	3.90596e-101	up
BGIBMGA005213	318	IPR000504|RNA-binding region RNP-1 (RNA recognition motif)	107	24.4045	264	56.1981	1.20338	7.31912e-14	2.02948e-14	up
BGIBMGA000360	597	IPR007087|Zinc finger, C2H2-type, IPR003604|Zinc finger, U1-type, IPR002197|Helix-turn-helix, Fis-type	319	38.7551	788	89.3504	1.20509	4.289e-39	5.9241e-40	up
BGIBMGA003136	600	undefined	374	45.2098	924	104.247	1.2053	1.18544e-45	1.46614e-46	up
BGIBMGA012163	2094	IPR013881|Pre-mRNA-splicing factor 3	392	13.5776	969	31.325	1.20609	7.25302e-48	8.63487e-49	up
BGIBMGA006240	342	undefined	420	89.0709	1039	205.653	1.20718	2.62127e-51	2.94002e-52	up
BGIBMGA006846	9168	IPR001007|von Willebrand factor, type C, IPR009041|Proteinase inhibitor, PMP and SGCI, IPR009030|Growth factor, receptor	1398	11.0597	3460	25.5474	1.20786	2.066e-168	9.01145e-170	up
BGIBMGA001821	486	undefined	3198	477.26	7918	1102.87	1.20841	0	0	up
BGIBMGA002829	531	IPR001787|Ribosomal protein L21	261	35.6499	647	82.4811	1.21016	1.63088e-32	2.54671e-33	up
BGIBMGA007972	1737	IPR008978|HSP20-like chaperone, IPR007052|CS	394	16.4516	978	38.1139	1.21209	1.14216e-48	1.33712e-49	up
BGIBMGA006705	2361	IPR001440|Tetratricopeptide TPR_1, IPR013105|Tetratricopeptide TPR_2, IPR013026|Tetratricopeptide region	327	10.0453	812	23.2812	1.21264	1.23273e-40	1.65148e-41	up
BGIBMGA011869	750	undefined	208	20.1148	517	46.6631	1.21403	2.39932e-26	4.34469e-27	up
BGIBMGA010016	471	IPR001202|WW/Rsp5/WWP, IPR000297|PpiC-type peptidyl-prolyl cis-trans isomerase	278	42.8091	692	99.4557	1.21614	5.8504e-35	8.76566e-36	up
BGIBMGA006931	504	IPR002755|DNA primase, small subunit	94	13.5273	234	31.429	1.21622	1.28976e-12	3.82107e-13	up
BGIBMGA004994	828	IPR011262|RNA polymerase, insert, IPR011261|RNA polymerase, dimerisation, IPR011263|RNA polymerase, RpoA/D/Rpb3-type, IPR001514|DNA-directed RNA polymerase, 30-40 kDa subunit, IPR009025|RNA polymerase, RBP11-like	250	21.8989	623	50.9334	1.21775	1.19281e-31	1.89304e-32	up
BGIBMGA006866	705	IPR010987|Glutathione S-transferase, C-terminal-like	1459	150.099	3639	349.412	1.21901	1.21278e-179	4.98072e-181	up
BGIBMGA006509	1008	undefined	216	15.542	539	36.197	1.2197	1.30998e-27	2.28926e-28	up
BGIBMGA000029	471	IPR002415|High mobility grodown-like nuclear protein, IPR004038|Ribosomal protein L7Ae/L30e/S12e/Gadd45, IPR004037|Ribosomal protein L7AE	478	73.6071	1193	171.461	1.21996	1.03651e-59	1.04512e-60	up
BGIBMGA010508	1011	IPR001537|tRNA/rRNA methyltransferase, SpoU	124	8.89576	310	20.7565	1.22238	1.91581e-16	4.79677e-17	up
BGIBMGA007550	930	undefined	220	17.1574	550	40.0336	1.22238	3.05186e-28	5.25259e-29	up
BGIBMGA013054	873	IPR004388|Sua5/YciO/YrdC/YwlC, IPR006070|SUA5/yciO/yrdC, N-terminal	552	45.8604	1380	107.006	1.22238	4.28574e-69	3.79129e-70	up
BGIBMGA011606	174	undefined	126	52.5211	315	122.548	1.22238	1.09004e-16	2.69731e-17	up
BGIBMGA003549	1116	IPR012086|Protein chain release factor, RF-1/RF-2, IPR000352|Class I peptide chain release factor, IPR005139|PCRF	215	13.9729	538	32.6334	1.22372	1.0691e-27	1.86527e-28	up
BGIBMGA007475	1413	IPR001678|Bacterial Fmu (Sun)/eukaryotic nucleolar NOL1/Nop2p	202	10.3686	506	24.2411	1.22523	3.59037e-26	6.54552e-27	up
BGIBMGA008245	264	undefined	65	17.8576	163	41.7954	1.22681	2.94613e-09	1.04556e-09	up
BGIBMGA003456	753	undefined	200	19.2641	502	45.1287	1.22814	4.56701e-26	8.35618e-27	up
BGIBMGA007940	384	IPR001529|DNA-directed RNA polymerase, M/15 kDa subunit, IPR013138|Zinc finger TFIIS-type 2, IPR001222|Transcription factor TFIIS, IPR012164|DNA-directed RNA polymerase, subunit C11/M/9	341	64.4074	857	151.076	1.22997	9.16901e-44	1.16084e-44	up
BGIBMGA006583	855	IPR004360|Glyoxalase/bleomycin resistance protein/dioxygenase	235	19.9349	591	46.7914	1.23095	1.40406e-30	2.27868e-31	up
BGIBMGA013116	1596	IPR002423|Chaperonin Cpn60/TCP-1, IPR012722|T-complex protein 1, zeta subunit, IPR008950|GroEL-like chaperone, ATPase, IPR002194|Chaperonin TCP-1, IPR001844|Chaperonin Cpn60	2928	133.061	7383	313.144	1.23474	0	0	up
BGIBMGA012038	909	IPR000905|Peptidase M22, glycoprotease, IPR009180|Peptidase M22, O-sialoglycoprotein endopeptidase	175	13.9633	442	32.9157	1.23714	2.38187e-23	4.72686e-24	up
BGIBMGA009397	750	IPR007261|Vacuolar protein sorting 36, IPR007286|EAP30	298	28.8183	753	67.9639	1.23779	5.67759e-39	7.8635e-40	up
BGIBMGA012008	1116	IPR001412|Aminoacyl-tRNA synthetase, class I, IPR002306|Tryptophanyl-tRNA synthetase, class Ib, IPR002305|Aminoacyl-tRNA synthetase, class Ib	165	10.7234	417	25.2939	1.23803	4.03898e-22	8.31286e-23	up
BGIBMGA000293	807	IPR009019|KH, prokaryotic type	120	10.785	304	25.5003	1.24149	1.61698e-16	4.03175e-17	up
BGIBMGA009360	453	IPR006196|S1, IF1 type, IPR001253|Eukaryotic initiation factor 1A (eIF-1A), IPR008994|Nucleic acid-binding, OB-fold	208	33.3026	527	78.7512	1.24167	9.32231e-28	1.62383e-28	up
BGIBMGA012817	495	undefined	58	8.49837	147	20.1028	1.24214	1.31609e-08	4.85953e-09	up
BGIBMGA010471	40530	IPR001715|Calponin-like actin-binding, IPR002017|Spectrin repeat, IPR001589|Actin-binding, actinin-type, IPR002048|Calcium-binding EF-hand, IPR005479|Carbamoyl-phosphate synthase L chain, ATP-binding, IPR009818|Ataxin-2, C-terminal, IPR011044|Quinoprotein amine dehydrogenase, beta chain-like	5029	8.99949	12747	21.29	1.24226	0	0	up
BGIBMGA008873	2880	IPR011032|GroES-like, IPR007087|Zinc finger, C2H2-type, IPR002085|Alcohol dehydrogenase sdownerfamily, zinc-containing, IPR013154|Alcohol dehydrogenase GroES-like, IPR013149|Alcohol dehydrogenase, zinc-binding, IPR002048|Calcium-binding EF-hand	413	10.4009	1048	24.6328	1.24387	3.47767e-54	3.74296e-55	up
BGIBMGA013811	903	undefined	469	37.6702	1192	89.3579	1.24617	1.19468e-61	1.17077e-62	up
BGIBMGA009668	2163	IPR000313|PWWP	1222	40.9758	3106	97.2052	1.24626	6.96969e-159	3.23743e-160	up
BGIBMGA003466	522	IPR007014|FUN14	491	68.2219	1248	161.841	1.24627	1.69248e-64	1.59629e-65	up
BGIBMGA002790	1047	IPR000555|Mov34/MPN/PAD-1, IPR003639|Mov34-1	519	35.9529	1320	85.3438	1.24718	3.16311e-68	2.83402e-69	up
BGIBMGA003414	621	IPR000504|RNA-binding region RNP-1 (RNA recognition motif), IPR002130|Peptidyl-prolyl cis-trans isomerase, cyclophilin type	90	10.5115	229	24.9625	1.2478	7.88218e-13	2.30095e-13	up
BGIBMGA004693	1113	undefined	305	19.8755	777	47.2575	1.24955	9.29804e-41	1.24038e-41	up
BGIBMGA010666	1680	IPR012717|T-complex protein 1, delta subunit, IPR002194|Chaperonin TCP-1, IPR002423|Chaperonin Cpn60/TCP-1, IPR008950|GroEL-like chaperone, ATPase, IPR001844|Chaperonin Cpn60	2646	114.233	6742	271.659	1.24981	0	0	up
BGIBMGA005637	912	IPR001313|Pumilio/Puf RNA-binding	513	40.7977	1308	97.0862	1.25078	6.43803e-68	5.79252e-69	up
BGIBMGA011272	780	IPR001047|Ribosomal protein S8E	3100	288.257	7906	686.131	1.25113	0	0	up
BGIBMGA011581	276	IPR000626|Ubiquitin	1531	402.327	3914	959.967	1.25462	4.94919e-202	1.83632e-203	up
BGIBMGA007731	915	undefined	830	65.7915	2122	156.989	1.25469	5.19979e-110	3.1075e-111	up
BGIBMGA007506	924	IPR005636|DTW	166	13.0301	425	31.1359	1.25673	4.97904e-23	9.98911e-24	up
BGIBMGA007493	453	IPR009071|High mobility grodown box, IPR000910|HMG1/2 (high mobility grodown) box	230	36.825	589	88.016	1.25708	1.8356e-31	2.92878e-32	up
BGIBMGA003203	342	undefined	573	121.518	1468	290.566	1.25769	9.85946e-77	7.98661e-78	up
BGIBMGA005869	348	IPR005339|GINS complex, Psf1 component	71	14.7976	182	35.4027	1.2585	1.4466e-10	4.75281e-11	up
BGIBMGA003243	444	IPR008560|Protein of unknown function DUF842, eukaryotic	94	15.3553	241	36.7433	1.25875	1.31393e-13	3.69668e-14	up
BGIBMGA003972	1209	IPR004536|Selenide water dikinase, IPR000728|AIR synthase related protein, IPR010918|AIR synthase related protein, C-terminal	1594	95.6257	4088	228.891	1.25919	3.65618e-212	1.28753e-213	up
BGIBMGA005651	378	undefined	83	15.9257	213	38.1445	1.26012	3.46526e-12	1.04919e-12	up
BGIBMGA011782	1338	IPR001000|Glycoside hydrolase, family 10, IPR006055|Exonuclease, IPR013520|Exonuclease, RNase T and DNA polymerase III, IPR012337|Polynucleotidyl transferase, Ribonuclease H fold	372	20.1651	955	48.3161	1.26065	1.66298e-50	1.89503e-51	up
BGIBMGA009130	372	IPR005729|Ribosomal protein S10, eukaryotic and archaeal form, IPR001848|Ribosomal protein S10	19918	3883.43	51155	9308.71	1.26125	0	0	up
BGIBMGA014503	3195	IPR012978|Domain of unknown function, NUC173	928	21.0664	2386	50.5527	1.26285	8.05309e-125	4.43255e-126	up
BGIBMGA009699	1629	IPR002194|Chaperonin TCP-1, IPR012718|T-complex protein 1, epsilon subunit, IPR008950|GroEL-like chaperone, ATPase, IPR002423|Chaperonin Cpn60/TCP-1, IPR001844|Chaperonin Cpn60	1306	58.148	3359	139.583	1.26333	2.08933e-175	8.81732e-177	up
BGIBMGA001733	558	undefined	311	40.424	802	97.2937	1.26714	6.18789e-43	7.95685e-44	up
BGIBMGA012854	597	undefined	292	35.4749	755	85.6086	1.27096	1.13272e-40	1.51429e-41	up
BGIBMGA012075	504	IPR011053|Single hybrid motif, IPR003016|2-oxo acid dehydrogenase, lipoyl-binding site, IPR002930|Glycine cleavage H-protein	242	34.8255	626	84.0792	1.2716	5.93602e-34	9.09009e-35	up
BGIBMGA001131	1128	IPR001247|Exoribonuclease	499	32.0852	1291	77.475	1.27183	8.61271e-69	7.67598e-70	up
BGIBMGA013458	843	IPR010591|ATP11	355	30.5431	920	73.8762	1.27426	1.67716e-49	1.94444e-50	up
BGIBMGA010278	1764	IPR000467|D111/G-patch	932	38.3204	2416	92.7135	1.27467	3.28815e-128	1.76328e-129	up
BGIBMGA005739	204	IPR000268|RNA polymerases N/8 Kd subunits	541	192.344	1403	465.556	1.27526	5.76384e-75	4.74516e-76	up
BGIBMGA011764	300	undefined	91	22.0005	236	53.2519	1.2753	1.3354e-13	3.75959e-14	up
BGIBMGA001940	843	IPR000504|RNA-binding region RNP-1 (RNA recognition motif)	270	23.23	701	56.2905	1.2769	4.07283e-38	5.72549e-39	up
BGIBMGA001335	1776	IPR001269|Dihydrouridine synthase, DuS	248	10.1279	644	24.5464	1.27717	3.9917e-35	5.9657e-36	up
BGIBMGA008478	324	IPR011611|PfkB	72	16.1176	187	39.0698	1.27742	4.72501e-11	1.51627e-11	up
BGIBMGA008930	2052	IPR001278|Arginyl-tRNA synthetase, class Ic, IPR005148|Arginyl tRNA synthetase, N-terminal, IPR008909|DALR anticodon binding, IPR001412|Aminoacyl-tRNA synthetase, class I, IPR009080|Aminoacyl-tRNA synthetase, class 1a, anticodon-binding	1642	58.0375	4268	140.796	1.27855	8.77695e-227	2.9831e-228	up
BGIBMGA006263	1668	IPR008950|GroEL-like chaperone, ATPase, IPR012715|T-complex protein 1, alpha subunit, IPR002194|Chaperonin TCP-1, IPR002423|Chaperonin Cpn60/TCP-1, IPR001844|Chaperonin Cpn60	1122	48.7876	2917	118.382	1.27886	2.22343e-155	1.04958e-156	up
BGIBMGA001459	156	undefined	30	13.9479	78	33.8466	1.27896	2.73858e-05	1.29379e-05	up
BGIBMGA000126	540	undefined	80	10.7451	208	26.0744	1.27896	3.51626e-12	1.06563e-12	up
BGIBMGA002831	813	IPR001680|WD-40 repeat, IPR011046|WD40-like	188	16.7718	489	40.7158	1.27955	5.00533e-27	8.88408e-28	up
BGIBMGA002381	1950	IPR001023|Heat shock protein Hsp70, IPR013126|Heat shock protein 70	70145	2609	182573	6337.92	1.28051	0	0	up
BGIBMGA013120	255	IPR007204|ARP2/3 complex, 21 kDa p21-Arc subunit	162	46.0773	423	112.291	1.28511	1.07557e-23	2.10707e-24	up
BGIBMGA013100	393	IPR010920|Like-Sm ribonucleoprotein-related, core, IPR001163|Like-Sm ribonucleoprotein, core, IPR006649|Like-Sm ribonucleoprotein, eukaryotic and archaea-type, core	799	147.458	2092	360.341	1.28906	4.31126e-113	2.51545e-114	up
BGIBMGA008228	1281	IPR007379|Mitochondrial import inner membrane translocase, subunit Tim44	570	32.2729	1493	78.896	1.28963	4.36615e-81	3.39663e-82	up
BGIBMGA010329	213	undefined	29	9.87486	76	24.1534	1.29039	3.07077e-05	1.45914e-05	up
BGIBMGA005317	2076	undefined	471	16.4553	1238	40.3681	1.29466	7.79425e-68	7.02749e-69	up
BGIBMGA009830	738	IPR002769|Translation initiation factor IF6	745	73.2171	1961	179.873	1.29673	4.78431e-107	2.9134e-108	up
BGIBMGA003536	987	IPR009581|Protein of unknown function DUF1193	155	11.3901	408	27.9826	1.29675	3.3307e-23	6.63498e-24	up
BGIBMGA000149	1599	IPR000938|CAP-Gly, IPR001611|Leucine-rich repeat	344	15.6035	906	38.3552	1.29755	3.99707e-50	4.58501e-51	up
BGIBMGA003207	795	undefined	112	10.2179	295	25.1188	1.29766	3.98697e-17	9.68888e-18	up
BGIBMGA004496	1119	IPR013026|Tetratricopeptide region	372	24.1116	980	59.2844	1.29793	3.80828e-54	4.10238e-55	up
BGIBMGA002721	747	IPR002624|Deoxynucleoside kinase	119	11.5542	314	28.4547	1.30025	3.34589e-18	7.77716e-19	up
BGIBMGA003070	273	IPR004217|Zinc finger, Tim10/DDP-type	378	100.425	998	247.464	1.3011	2.51813e-55	2.67932e-56	up
BGIBMGA005118	717	IPR009292|Protein of unknown function DUF947	360	36.4163	951	89.7854	1.3019	8.03709e-53	8.81713e-54	up
BGIBMGA003183	855	IPR003323|Ovarian tumour, otubain	179	15.1845	473	37.4489	1.30233	7.09187e-27	1.26344e-27	up
BGIBMGA012954	822	IPR005290|Ribosomal protein S15, bacterial chloroplast and mitochondrial type, IPR009068|S15/NS1, RNA-binding, IPR000589|Ribosomal protein S15	648	57.1763	1714	141.151	1.30375	1.75597e-94	1.19198e-95	up
BGIBMGA010845	804	undefined	3559	321.059	9417	792.868	1.30424	0	0	up
BGIBMGA003221	1692	IPR012973|NOG, C-terminal	6114	262.082	16179	647.285	1.30438	0	0	up
BGIBMGA002508	1872	IPR001697|Pyruvate kinase	1035	40.1003	2749	99.4062	1.30972	5.70836e-152	2.73238e-153	up
BGIBMGA012127	1335	IPR001680|WD-40 repeat, IPR011046|WD40-like	955	51.8842	2540	128.794	1.3117	8.1427e-141	4.0898e-142	up
BGIBMGA000977	366	IPR010913|Single-stranded DNA binding, IPR011344|Single-strand binding protein, IPR008994|Nucleic acid-binding, OB-fold, IPR000424|Single-strand binding protein/Primosomal replication protein n	191	37.8499	509	94.1415	1.31454	3.13254e-29	5.23766e-30	up
BGIBMGA002755	1020	IPR009036|Molybdenum cofactor biosynthesis, IPR000594|UBA/THIF-type NAD/FAD binding fold	339	24.1053	904	59.9947	1.31549	4.59919e-51	5.18451e-52	up
BGIBMGA006044	3504	IPR003890|Initiation factor eIF-4 gamma, middle, IPR003891|Initiation factor eIF-4 gamma, MA3	463	9.58362	1235	23.8587	1.31588	2.29462e-69	2.02339e-70	up
BGIBMGA004758	444	IPR010625|CHCH	167	27.2801	446	67.998	1.31764	7.47752e-26	1.37309e-26	up
BGIBMGA009963	1404	IPR002468|Peptidase M24A, methionine aminopeptidase, subfamily 2, IPR000994|Peptidase M24, catalytic core, IPR001714|Peptidase M24, methionine aminopeptidase	1214	62.714	3244	156.408	1.31845	5.6134e-181	2.28415e-182	up
BGIBMGA005999	3423	IPR013105|Tetratricopeptide TPR_2, IPR001440|Tetratricopeptide TPR_1, IPR013026|Tetratricopeptide region, IPR008994|Nucleic acid-binding, OB-fold	2115	44.8142	5652	111.774	1.31855	0	0	up
BGIBMGA012069	1305	IPR000687|RIO kinase, IPR008266|Tyrosine protein kinase, active site, IPR011009|Protein kinase-like	809	44.9625	2163	112.199	1.31927	3.97201e-121	2.22e-122	up
BGIBMGA008699	753	IPR003226|Metal-dependent protein hydrolase	682	65.6904	1826	164.154	1.32129	1.16729e-102	7.39476e-104	up
BGIBMGA012470	3441	IPR008994|Nucleic acid-binding, OB-fold	1072	22.5955	2871	56.4798	1.3217	6.70565e-161	3.0768e-162	up
BGIBMGA012719	306	IPR000595|Cyclic nucleotide-binding	84	19.91	225	49.7744	1.32191	1.06705e-13	2.98294e-14	up
BGIBMGA010634	894	undefined	210	17.0371	563	42.63	1.32319	1.59192e-32	2.48436e-33	up
BGIBMGA008354	453	IPR006170|Pheromone/general odorant binding protein, PBP/GOBP, IPR006625|Insect pheromone/odorant binding protein PhBP	179	28.6594	480	71.7278	1.32352	6.49462e-28	1.12638e-28	up
BGIBMGA006939	1995	IPR006133|DNA polymerase B, exonuclease, IPR006134|DNA polymerase B region, IPR006172|DNA-directed DNA polymerase B, IPR012337|Polynucleotidyl transferase, Ribonuclease H fold	290	10.5431	778	26.3986	1.32417	1.50204e-44	1.88748e-45	up
BGIBMGA005460	897	IPR002877|Ribosomal RNA methyltransferase RrmJ/FtsJ	320	25.8744	859	64.8254	1.32503	4.1104e-49	4.78098e-50	up
BGIBMGA005598	537	IPR007148|Dip2/Utp12	83	11.2103	223	28.1109	1.32631	1.18752e-13	3.33541e-14	up
BGIBMGA010234	399	IPR006110|RNA polymerase Rpb6, IPR006111|DNA-directed RNA polymerase, 14 to 18 kDa subunit, IPR009026|RNA polymerase subunit, RPB5/RPB6-like	563	102.341	1513	256.691	1.32665	8.74632e-86	6.51515e-87	up
BGIBMGA008682	393	IPR003307|eIF4-gamma/eIF5/eIF2-epsilon	1693	312.448	4551	783.897	1.32705	4.7063e-256	1.4796e-257	up
BGIBMGA008716	2430	IPR009053|Prefoldin, IPR011501|Nucleolar complex-associated, IPR005612|CBF	1162	34.6827	3130	87.1932	1.33	5.31851e-177	2.19931e-178	up
BGIBMGA007509	1662	IPR013180|Protein of unknown function DUF1716, eukaryotic	367	16.0158	990	40.3226	1.3321	7.03986e-57	7.31768e-58	up
BGIBMGA008312	900	IPR000163|Prohibitin, IPR001107|Band 7 protein	1497	120.64	4040	303.867	1.33273	6.79487e-229	2.29019e-230	up
BGIBMGA006588	957	IPR010613|Pescadillo, N-terminal	1903	144.225	5141	363.647	1.33422	1.55515e-291	4.46342e-293	up
BGIBMGA005597	1197	IPR001680|WD-40 repeat, IPR007148|Dip2/Utp12, IPR011047|Quinonprotein alcohol dehydrogenase-like	153	9.27064	414	23.4127	1.33655	1.36174e-24	2.59568e-25	up
BGIBMGA013765	405	IPR000307|Ribosomal protein S16	303	54.2626	820	137.058	1.33675	1.45855e-47	1.74745e-48	up
BGIBMGA011988	1197	IPR000504|RNA-binding region RNP-1 (RNA recognition motif)	827	50.11	2239	126.621	1.33734	5.56998e-128	3.0027e-129	up
BGIBMGA005210	1395	IPR006630|RNA-binding protein Ldownus La, IPR000504|RNA-binding region RNP-1 (RNA recognition motif), IPR002344|Ldownus La protein	202	10.5024	547	26.5435	1.33763	3.80131e-32	5.97903e-33	up
BGIBMGA005412	2028	undefined	677	24.2122	1838	61.3511	1.34136	1.00753e-105	6.20195e-107	up
BGIBMGA009934	579	IPR001648|Ribosomal protein S18	469	58.7499	1275	149.065	1.34329	7.59809e-74	6.36283e-75	up
BGIBMGA003126	2463	IPR007231|Nucleoporin interacting component	516	15.1949	1405	38.615	1.34558	1.82122e-81	1.3979e-82	up
BGIBMGA001036	978	undefined	253	18.7627	689	47.6897	1.34581	1.47842e-40	1.98621e-41	up
BGIBMGA014334	861	IPR012479|HCNGP-like	194	16.3422	529	41.5908	1.34766	1.79691e-31	2.86366e-32	up
BGIBMGA002394	1137	IPR000994|Peptidase M24, catalytic core, IPR001714|Peptidase M24, methionine aminopeptidase, IPR002467|Peptidase M24A, methionine aminopeptidase, subfamily 1	261	16.6492	713	42.4496	1.3503	3.88952e-42	5.07856e-43	up
BGIBMGA006401	660	IPR004480|Glutaredoxin-related protein, IPR006662|Thioredoxin-related, IPR013766|Thioredoxin domain, IPR002109|Glutaredoxin, IPR012336|Thioredoxin-like fold	632	69.4522	1727	177.13	1.35072	1.84568e-100	1.19014e-101	up
BGIBMGA000757	3018	IPR003029|RNA binding S1, IPR013026|Tetratricopeptide region, IPR003107|RNA-processing protein, HAT helix	961	23.0949	2627	58.9231	1.35126	2.28197e-152	1.08799e-153	up
BGIBMGA007734	1287	IPR007955|Bystin	844	47.5638	2311	121.553	1.35365	1.60505e-134	8.33439e-136	up
BGIBMGA009021	705	IPR007052|CS, IPR007699|SGS, IPR008978|HSP20-like chaperone	1423	146.396	3897	374.185	1.35388	3.33814e-226	1.14087e-227	up
BGIBMGA011274	3384	IPR012948|AARP2CN, IPR007034|Protein of unknown function DUF663	1205	25.8267	3305	66.1128	1.35607	1.87469e-192	7.16814e-194	up
BGIBMGA004008	375	undefined	179	34.6206	491	88.6329	1.35621	1.44266e-29	2.38763e-30	up
BGIBMGA007501	900	IPR006598|Lipopolysaccharide-modifying protein	176	14.1835	483	36.3286	1.3569	3.97177e-29	6.65962e-30	up
BGIBMGA009170	984	IPR001680|WD-40 repeat, IPR011046|WD40-like	295	21.744	811	55.7918	1.35944	2.99475e-48	3.53421e-49	up
BGIBMGA012373	552	IPR000988|Ribosomal protein L24E, IPR011017|TRASH	1412	185.527	3898	478.021	1.36544	3.3109e-229	1.1128e-230	up
BGIBMGA000924	612	IPR001063|Ribosomal protein L22/L17	461	54.6339	1273	140.806	1.36584	1.3288e-75	1.08517e-76	up
BGIBMGA012045	267	IPR001163|Like-Sm ribonucleoprotein, core, IPR010920|Like-Sm ribonucleoprotein-related, core, IPR006649|Like-Sm ribonucleoprotein, eukaryotic and archaea-type, core	784	212.97	2167	549.404	1.36722	3.98679e-128	2.14546e-129	up
BGIBMGA006771	555	IPR002130|Peptidyl-prolyl cis-trans isomerase, cyclophilin type	171	22.3468	473	57.6916	1.36829	6.65851e-29	1.1284e-29	up
BGIBMGA008675	639	undefined	353	40.067	977	103.5	1.36914	1.65395e-58	1.68643e-59	up
BGIBMGA010396	375	IPR001878|Zinc finger, CCHC-type, IPR000504|RNA-binding region RNP-1 (RNA recognition motif)	677	130.939	1874	338.285	1.36934	3.36776e-111	1.99675e-112	up
BGIBMGA008536	1131	undefined	151	9.68338	418	25.0183	1.3694	1.0317e-25	1.90522e-26	up
BGIBMGA004823	2706	IPR007180|Protein of unknown function DUF382, IPR006568|PSP, proline-rich	569	15.251	1577	39.4501	1.37113	6.18441e-94	4.22726e-95	up
BGIBMGA002837	1494	IPR001680|WD-40 repeat, IPR013915|Pre-mRNA-splicing factor 19, IPR011046|WD40-like, IPR003613|U box	605	29.3709	1682	76.2114	1.37562	1.31205e-100	8.43568e-102	up
BGIBMGA001984	756	IPR001130|TatD-related deoxyribonuclease, IPR012278|Mg-dependent DNase, TatD	170	16.3095	474	42.4425	1.3798	2.57498e-29	4.29326e-30	up
BGIBMGA007020	1404	IPR002052|N-6 Adenine-specific DNA methylase, IPR011701|Major facilitator sdownerfamily MFS_1, IPR007114|Major facilitator sdownerfamily	256	13.2247	714	34.4251	1.38023	1.37048e-43	1.74286e-44	up
BGIBMGA013029	519	undefined	205	28.6483	572	74.6059	1.38084	3.52315e-35	5.25877e-36	up
BGIBMGA006944	222	IPR005351|Protein of unknown function downF0139	412	134.604	1150	350.663	1.38137	1.40178e-69	1.23344e-70	up
BGIBMGA005308	4665	IPR005062|SAC3/GANP/Nin1/mts3/eIF-3 p25	663	10.308	1851	26.8596	1.38167	2.4196e-111	1.4323e-112	up
BGIBMGA000722	774	IPR002994|Surfeit locus 1	416	38.9821	1162	101.627	1.3824	2.266e-70	1.9682e-71	up
BGIBMGA010229	792	IPR003034|DNA-binding SAP, IPR002661|Ribosome recycling factor	735	67.3093	2054	175.558	1.38307	1.24014e-123	6.87278e-125	up
BGIBMGA011753	480	IPR008994|Nucleic acid-binding, OB-fold, IPR013238|RNA polymerase III, subunit Rpc25	162	24.4786	453	63.8854	1.38397	3.39726e-28	5.85347e-29	up
BGIBMGA005312	1413	IPR012972|NLE, IPR001680|WD-40 repeat, IPR001632|G-protein, beta subunit, IPR011046|WD40-like	405	20.7886	1133	54.2791	1.3846	8.25598e-69	7.35025e-70	up
BGIBMGA012059	1500	IPR013949|U3 small nucleolar RNA-associated protein 6, IPR003107|RNA-processing protein, HAT helix	277	13.3937	778	35.1102	1.39033	6.57442e-48	7.82078e-49	up
BGIBMGA009068	420	undefined	173	29.8751	486	78.3306	1.39063	2.25477e-30	3.67209e-31	up
BGIBMGA006275	348	undefined	202	42.1003	568	110.488	1.39198	2.34671e-35	3.48506e-36	up
BGIBMGA010106	504	undefined	128	18.4201	360	48.3522	1.3923	7.4518e-23	1.50485e-23	up
BGIBMGA005039	522	IPR013857|NADH:ubiquinone oxidoreductase complex I intermediate-associated protein 30	107	14.8671	301	39.0338	1.3926	2.63627e-19	5.87885e-20	up
BGIBMGA001893	384	IPR004365|nucleic acid binding, OB-fold, tRNA/helicase-type, IPR008994|Nucleic acid-binding, OB-fold	143	27.0096	403	71.0425	1.39521	1.62818e-25	3.02824e-26	up
BGIBMGA012512	1359	IPR000917|Sulfatase	1167	62.2822	3291	163.928	1.39617	2.6735e-200	9.99534e-202	up
BGIBMGA006975	540	IPR008932|Ribosomal protein L7/12, oligomerisation, IPR013823|Ribosomal protein L7/L12, C-terminal	810	108.794	2285	286.442	1.39665	1.85842e-139	9.36928e-141	up
BGIBMGA013497	1131	IPR008092|Death associated protein 3	356	22.8297	1008	60.3313	1.40199	1.68767e-62	1.63477e-63	up
BGIBMGA014474	849	IPR000808|Mrp	388	33.1464	1099	87.6263	1.40251	4.51696e-68	4.05981e-69	up
BGIBMGA013891	960	IPR005037|PRP38	232	17.5279	658	46.398	1.40441	2.62889e-41	3.47723e-42	up
BGIBMGA011775	768	IPR006676|tRNA-intron endonuclease, IPR006677|tRNA intron endonuclease, catalytic C-terminal	203	19.1711	576	50.7698	1.40504	2.48875e-36	3.62081e-37	up
BGIBMGA003668	726	IPR002649|tRNA (guanine-N1-)-methyltransferase, IPR007356|Protein of unknown function DUF425	156	15.5848	443	41.3059	1.40621	3.02765e-28	5.20806e-29	up
BGIBMGA012200	552	IPR007741|Mitochondrial ribosome	470	61.7549	1338	164.082	1.40979	2.89059e-83	2.19141e-84	up
BGIBMGA010745	1821	IPR001094|Flavodoxin-like, IPR007109|Brix, IPR008254|Flavodoxin/nitric oxide synthase	431	17.1664	1232	45.7979	1.41569	3.08434e-77	2.48972e-78	up
BGIBMGA009901	1371	IPR001878|Zinc finger, CCHC-type, IPR001594|Zinc finger, DHHC-type, IPR002052|N-6 Adenine-specific DNA methylase	410	21.69	1173	57.9169	1.41696	1.08652e-73	9.10904e-75	up
BGIBMGA003695	660	IPR000863|Sulfotransferase	1298	142.641	3719	381.441	1.41907	7.90384e-232	2.60427e-233	up
BGIBMGA005282	846	IPR000504|RNA-binding region RNP-1 (RNA recognition motif)	345	29.5775	990	79.2154	1.42128	1.16374e-62	1.12617e-63	up
BGIBMGA012872	1818	IPR000172|Glucose-methanol-choline oxidoreductase, N-terminal, IPR007867|Glucose-methanol-choline oxidoreductase, C-terminal, IPR012132|Glucose-methanol-choline oxidoreductase	1551	61.8772	4451	165.733	1.42138	5.69052e-278	1.69233e-279	up
BGIBMGA007663	516	undefined	252	35.4212	724	94.9803	1.42301	3.2066e-46	3.92046e-47	up
BGIBMGA009554	1269	IPR006116|2-5 oligoadenylate synthetase, ubiquitin-like region, IPR006561|DZF	1101	62.9272	3167	168.939	1.42475	9.39626e-199	3.53957e-200	up
BGIBMGA008714	894	IPR007379|Mitochondrial import inner membrane translocase, subunit Tim44	229	18.5785	659	49.8991	1.42538	2.8074e-42	3.66033e-43	up
BGIBMGA012583	954	IPR011108|RNA-metabolising metallo-beta-lactamase	188	14.293	542	38.4588	1.42801	4.4675e-35	6.68522e-36	up
BGIBMGA009181	2199	IPR000977|ATP-dependent DNA ligase, IPR012308|DNA ligase, N-terminal, IPR012310|ATP dependent DNA ligase, central, IPR012309|ATP dependent DNA ligase, C-terminal, IPR008994|Nucleic acid-binding, OB-fold	406	13.391	1171	36.0476	1.42864	1.81472e-74	1.50599e-75	up
BGIBMGA011324	906	IPR006612|Zinc finger, C2CH-type	266	21.2944	770	57.5317	1.43388	1.24191e-49	1.43279e-50	up
BGIBMGA013605	963	IPR001040|Eukaryotic translation initiation factor 4E (eIF-4E)	438	32.9883	1270	89.2734	1.43627	2.62394e-81	2.02642e-82	up
BGIBMGA005628	1422	IPR000836|Phosphoribosyltransferase, IPR001754|Orotidine 5'-phosphate decarboxylase, IPR004467|Orotate phosphoribosyl transferase, IPR002375|Purine/pyrimidine phosphoribosyl transferase, IPR011060|Ribulose-phosphate binding barrel	843	42.9972	2449	116.583	1.43904	3.04061e-156	1.42385e-157	up
BGIBMGA000506	381	IPR003140|Phospholipase/Carboxylesterase	119	22.6535	346	61.4746	1.44026	4.20272e-23	8.41576e-24	up
BGIBMGA009885	1356	IPR011545|DEAD/DEAH box helicase, N-terminal, IPR001650|Helicase, C-terminal, IPR014001|DEAD-like helicases, N-terminal, IPR000629|ATP-dependent helicase, DEAD-box, IPR014021|Helicase sdownerfamily 1 and 2 ATP-binding, IPR014014|DEAD-box RNA helicase Q motif	805	43.0575	2342	116.915	1.44113	8.76327e-150	4.21947e-151	up
BGIBMGA010569	699	IPR000086|NUDIX hydrolase	242	25.1102	705	68.2742	1.44306	5.69594e-46	6.99624e-47	up
BGIBMGA000128	4095	undefined	450	7.97024	1311	21.6717	1.44312	1.71892e-84	1.29341e-85	up
BGIBMGA000412	876	IPR004114|THUMP	558	46.2001	1627	125.727	1.44433	1.04016e-104	6.42241e-106	up
BGIBMGA011901	3306	IPR004238|Late embryogenesis abundant protein	355556	7800.42	1039202	21278.5	1.44778	0	0	up
BGIBMGA004933	414	IPR002075|Nuclear transport factor 2	358	62.7185	1047	171.195	1.44868	4.3166e-68	3.87565e-69	up
BGIBMGA011829	639	IPR007248|Mpv17/PMP22	83	9.42085	243	25.7425	1.45022	9.65585e-17	2.38753e-17	up
BGIBMGA002835	1161	IPR006169|GTP1/OBG subdomain, IPR002917|GTP-binding protein, HSR1-related, IPR006073|GTP1/OBG	149	9.30822	437	25.4797	1.45277	3.22559e-29	5.39629e-30	up
BGIBMGA011654	627	undefined	135	15.6163	396	42.7536	1.45299	1.35268e-26	2.42518e-27	up
BGIBMGA011019	867	IPR002547|t-RNA-binding region, IPR008994|Nucleic acid-binding, OB-fold, IPR008232|Endothelial monocyte-activating polypeptide II precursor pro-EMAP II	780	65.2511	2295	179.188	1.4574	2.84851e-149	1.3823e-150	up
BGIBMGA013503	582	IPR000504|RNA-binding region RNP-1 (RNA recognition motif)	245	30.532	721	83.8604	1.45767	1.10312e-47	1.31954e-48	up
BGIBMGA013200	699	IPR004130|Protein of unknown function, ATP binding	195	20.2335	575	55.6846	1.46054	2.25285e-38	3.15e-39	up
BGIBMGA012520	702	IPR011009|Protein kinase-like, IPR008266|Tyrosine protein kinase, active site, IPR000719|Protein kinase	312	32.2352	921	88.8111	1.4621	7.35605e-61	7.32689e-62	up
BGIBMGA012387	1896	IPR003954|RNA recognition, region 1, IPR000504|RNA-binding region RNP-1 (RNA recognition motif), IPR006532|Poly-U binding splicing factor, half-pint	281	10.7493	830	29.6336	1.46299	5.25955e-55	5.60615e-56	up
BGIBMGA011879	3234	IPR007114|Major facilitator sdownerfamily, IPR011701|Major facilitator sdownerfamily MFS_1, IPR001567|Peptidase M3A and M3B, thimet/oligopeptidase F	370	8.29802	1094	22.8993	1.46446	3.10769e-72	2.62886e-73	up
BGIBMGA010388	1344	IPR001680|WD-40 repeat, IPR011046|WD40-like, IPR007287|Sof1-like protein	501	27.0365	1482	74.6438	1.46511	1.61695e-97	1.0686e-98	up
BGIBMGA008193	711	undefined	470	47.9447	1391	132.435	1.46584	1.14439e-91	8.01681e-93	up
BGIBMGA009187	1686	IPR002820|Molybdopterin cofactor biosynthesis MoaC region, IPR007197|Radical SAM, IPR010505|Molybdenum cofactor synthesis C-terminal	241	10.3675	714	28.6672	1.46734	1.08986e-47	1.30264e-48	up
BGIBMGA001611	993	undefined	2895	211.452	8579	584.833	1.46769	0	0	up
BGIBMGA014563	1536	IPR003347|Transcription factor jumonji/aspartyl beta-hydroxylase, IPR013109|Cdownin 4	1097	51.7998	3252	143.319	1.46821	2.08796e-213	7.29368e-215	up
BGIBMGA011846	390	undefined	200	37.1944	594	103.102	1.47091	5.19926e-40	7.04884e-41	up
BGIBMGA010751	525	IPR002715|Nascent polypeptide-associated complex NAC	2809	388.066	8346	1076.13	1.47148	0	0	up
BGIBMGA006749	1416	IPR000795|Protein synthesis factor, GTP-binding, IPR004541|Translation elongation factor Tu, IPR005225|Small GTP-binding protein domain, IPR004161|Elongation factor Tu, domain 2, IPR004160|Elongation factor Tu, C-terminal, IPR009001|EF-Tu/eEF-1alpha/eIF2-gamma, C-terminal	1316	67.407	3914	187.112	1.47293	6.70686e-258	2.09589e-259	up
BGIBMGA007245	2631	undefined	488	13.4528	1452	37.3586	1.47354	2.22618e-96	1.49225e-97	up
BGIBMGA003391	360	IPR001623|Heat shock protein DnaJ, N-terminal	224	45.1293	667	125.42	1.47464	5.99351e-45	7.47491e-46	up
BGIBMGA012559	1338	IPR001680|WD-40 repeat, IPR011046|WD40-like	399	21.6287	1189	60.1548	1.47574	2.66485e-79	2.11085e-80	up
BGIBMGA000822	237	undefined	66	20.198	197	56.2681	1.47811	3.68622e-14	1.00699e-14	up
BGIBMGA014075	156	IPR009360|Isy1-like splicing	66	30.6854	197	85.4843	1.47811	3.68622e-14	1.00699e-14	up
BGIBMGA002687	513	undefined	78	11.0278	233	30.7456	1.47923	1.50451e-16	3.74707e-17	up
BGIBMGA004078	1188	IPR000754|Ribosomal protein S9	491	29.9763	1468	83.6477	1.48051	4.1939e-98	2.74789e-99	up
BGIBMGA007844	672	IPR007019|Surfeit locus 6	801	86.4522	2397	241.459	1.4818	9.63955e-160	4.45028e-161	up
BGIBMGA003032	906	IPR001251|Cellular retinaldehyde-binding/triple function, C-terminal, IPR011074|Phosphatidylinositol transfer protein-like, N-terminal, IPR001071|Cellular retinaldehyde binding/alpha-tocopherol transport	1019	81.5753	3060	228.632	1.48683	1.18971e-204	4.34685e-206	up
BGIBMGA007618	1593	IPR000504|RNA-binding region RNP-1 (RNA recognition motif)	346	15.7534	1040	44.1939	1.48819	2.30709e-70	2.00607e-71	up
BGIBMGA012191	1665	IPR001680|WD-40 repeat, IPR011046|WD40-like, IPR003648|Splicing factor motif	235	10.2368	707	28.7442	1.4895	2.86286e-48	3.37586e-49	up
BGIBMGA012046	1902	IPR005289|GTP-binding, IPR002917|GTP-binding protein, HSR1-related, IPR006073|GTP1/OBG	596	22.7273	1795	63.8849	1.49105	5.59738e-121	3.13373e-122	up
BGIBMGA000121	1287	IPR007704|Mannosyltransferase, DXD	405	22.8239	1220	64.1691	1.49134	1.3416e-82	1.02089e-83	up
BGIBMGA000286	534	IPR010849|DiGeorge syndrome critical 6	75	10.1867	226	28.6492	1.49181	2.82613e-16	7.09733e-17	up
BGIBMGA011697	582	IPR004170|WWE	185	23.0548	558	64.9017	1.49319	1.76042e-38	2.45316e-39	up
BGIBMGA005286	1692	IPR010280|(Uracil-5)-methyltransferase, IPR007848|Methyltransferase small	429	18.3895	1294	51.77	1.49324	1.03933e-87	7.62424e-89	up
BGIBMGA006722	1026	undefined	251	17.7435	758	50.0111	1.49496	6.09275e-52	6.78762e-53	up
BGIBMGA003053	1557	IPR007087|Zinc finger, C2H2-type, IPR010456|Ribosomal L11 methyltransferase	290	13.509	877	38.129	1.49697	4.90902e-60	4.94053e-61	up
BGIBMGA012012	1038	IPR001737|Ribosomal RNA adenine methylase transferase	896	62.6071	2723	177.58	1.50407	2.40149e-185	9.52252e-187	up
BGIBMGA013259	1299	undefined	127	7.091	386	20.1151	1.50422	2.90171e-27	5.1147e-28	up
BGIBMGA004504	918	IPR001247|Exoribonuclease	296	23.3863	900	66.3658	1.50478	4.82567e-62	4.69719e-63	up
BGIBMGA013785	576	IPR009057|Homeodomain-like	254	31.9833	773	90.8451	1.50609	1.61936e-53	1.75971e-54	up
BGIBMGA009983	1104	IPR007109|Brix	1212	79.6244	3690	226.257	1.50668	1.80197e-251	5.71621e-253	up
BGIBMGA006816	6633	IPR006274|Carbamoyl-phosphate synthase, small subunit, IPR006275|Carbamoyl-phosphate synthase, large subunit, glutamine-dependent, IPR002082|Aspartate carbamoyltransferase, IPR002474|Carbamoyl-phosphate synthase, small chain, IPR000991|Glutamine amidotransferase class-I, IPR005481|Carbamoyl-phosphate synthetase large chain, N-terminal, IPR005479|Carbamoyl-phosphate synthase L chain, ATP-binding, …	795	8.693	2422	24.7177	1.50762	1.50682e-165	6.6578e-167	up
BGIBMGA012165	1005	IPR000276|Rhodopsin-like GPCR sdownerfamily, IPR011046|WD40-like	322	23.2382	981	66.0766	1.50764	1.04347e-67	9.43776e-69	up
BGIBMGA012635	1464	IPR002110|Ankyrin, IPR000582|Acyl-coA-binding protein, ACBP	1897	93.9807	5783	267.397	1.50855	0	0	up
BGIBMGA001509	1584	IPR001680|WD-40 repeat, IPR011046|WD40-like	448	20.5133	1368	58.4622	1.51095	2.89041e-94	1.96751e-95	up
BGIBMGA003729	1104	undefined	428	28.1182	1307	80.1403	1.51102	4.02881e-90	2.86413e-91	up
BGIBMGA003885	735	IPR009764|Ovarian carcinoma immunoreactive antigen	137	13.519	419	38.5897	1.51322	9.67633e-30	1.59415e-30	up
BGIBMGA013918	627	IPR013921|TATA-binding related factor	231	26.7213	707	76.3302	1.51427	1.96033e-49	2.27645e-50	up
BGIBMGA009220	819	IPR008547|Protein of unknown function DUF829, eukaryotic	96	8.50159	294	24.3001	1.51516	2.88499e-21	6.06578e-22	up
BGIBMGA007690	912	IPR004843|Metallophosphoesterase, IPR006186|Serine/threonine-specific protein phosphatase and bis(5-nucleosyl)-tetraphosphatase	429	34.1173	1314	97.5315	1.51536	5.61264e-91	3.95831e-92	up
BGIBMGA011232	264	undefined	42	11.5387	129	33.0773	1.51936	4.87846e-10	1.64934e-10	up
BGIBMGA002208	1095	IPR002143|Ribosomal protein L1	244	16.1617	750	46.3652	1.52046	1.12115e-52	1.23525e-53	up
BGIBMGA004024	366	undefined	203	40.2279	625	115.596	1.52282	3.42982e-44	4.31966e-45	up
BGIBMGA004039	1128	undefined	384	24.6908	1186	71.1738	1.52737	3.58113e-83	2.7183e-84	up
BGIBMGA010462	1236	IPR001206|Diacylglycerol kinase, catalytic region	322	18.8951	996	54.5488	1.52953	3.57591e-70	3.1161e-71	up
BGIBMGA010118	531	undefined	83	11.3369	257	32.763	1.53103	5.18488e-19	1.17384e-19	up
BGIBMGA001103	480	undefined	259	39.1355	802	113.104	1.5311	8.11916e-57	8.44724e-58	up
BGIBMGA010173	918	IPR001857|Ribosomal protein L19	475	37.5287	1471	108.471	1.53125	2.87339e-103	1.81214e-104	up
BGIBMGA006525	372	IPR001650|Helicase, C-terminal	41	7.99381	127	23.1103	1.53158	5.27609e-10	1.78676e-10	up
BGIBMGA011896	4866	undefined	1444	21.5232	4475	62.2537	1.53227	0	0	up
BGIBMGA001829	675	IPR006055|Exonuclease, IPR013520|Exonuclease, RNase T and DNA polymerase III, IPR012337|Polynucleotidyl transferase, Ribonuclease H fold	291	31.2681	903	90.5584	1.53416	5.19531e-64	4.92946e-65	up
BGIBMGA013923	762	IPR005825|Ribosomal protein L24/L26, IPR008991|Translation protein SH3-like, IPR005824|KOW, IPR006646|KOW (Kyrpides, Ouzounis, Woese) motif, IPR003256|Ribosomal protein L24	709	67.4845	2201	195.528	1.53475	1.59916e-154	7.59422e-156	up
BGIBMGA001860	537	undefined	9766	1319.03	30348	3825.61	1.53621	0	0	up
BGIBMGA010841	519	IPR001848|Ribosomal protein S10	229	32.0023	712	92.8661	1.53698	7.52947e-51	8.51615e-52	up
BGIBMGA014134	1134	IPR007081|RNA polymerase Rpb1, domain 5	266	17.013	828	49.4267	1.53865	4.86534e-59	4.92873e-60	up
BGIBMGA013514	636	IPR009071|High mobility grodown box, IPR010422|Protein of unknown function DUF1014	337	38.4313	1052	111.97	1.54276	5.57912e-75	4.58781e-76	up
BGIBMGA002629	429	IPR006625|Insect pheromone/odorant binding protein PhBP, IPR006170|Pheromone/general odorant binding protein, PBP/GOBP	243	41.083	759	119.765	1.54359	1.83445e-54	1.964e-55	up
BGIBMGA000154	1776	IPR001680|WD-40 repeat, IPR011046|WD40-like	1105	45.1265	3456	131.727	1.54551	1.58981e-244	5.08823e-246	up
BGIBMGA014310	828	undefined	242	21.1981	757	61.8885	1.54573	1.97543e-54	2.1168e-55	up
BGIBMGA010057	1248	IPR011211|Tumor sdownpressor protein Gltscr2, IPR011687|P60-like	1617	93.9741	5071	275.058	1.5494	0	0	up
BGIBMGA006357	1704	IPR000629|ATP-dependent helicase, DEAD-box, IPR014021|Helicase sdownerfamily 1 and 2 ATP-binding, IPR001650|Helicase, C-terminal, IPR011545|DEAD/DEAH box helicase, N-terminal, IPR014001|DEAD-like helicases, N-terminal	1575	67.0384	4948	196.564	1.55194	0	0	up
BGIBMGA014140	1548	IPR007307|Low temperature viability protein	733	34.3436	2304	100.753	1.5527	1.83954e-164	8.23206e-166	up
BGIBMGA005918	1479	IPR012580|NUC153, IPR011047|Quinonprotein alcohol dehydrogenase-like	258	12.6521	811	37.1191	1.55278	1.29587e-58	1.31765e-59	up
BGIBMGA007628	303	undefined	1794	429.43	5649	1262.04	1.55526	0	0	up
BGIBMGA000922	1017	undefined	228	16.2602	718	47.7912	1.5554	3.77186e-52	4.18423e-53	up
BGIBMGA006158	825	IPR000163|Prohibitin, IPR001107|Band 7 protein	1261	110.86	3984	326.896	1.5601	1.22388e-285	3.58196e-287	up
BGIBMGA012570	1134	IPR001680|WD-40 repeat, IPR011046|WD40-like	146	9.33797	462	27.5787	1.56237	3.41867e-34	5.20934e-35	up
BGIBMGA005381	999	IPR004088|KH, type 1, IPR004087|KH	389	28.2421	1232	83.4814	1.56361	2.46493e-89	1.77562e-90	up
BGIBMGA009888	693	IPR000504|RNA-binding region RNP-1 (RNA recognition motif)	380	39.7707	1206	117.804	1.56661	1.02612e-87	7.51765e-89	up
BGIBMGA001693	1254	IPR001810|Cyclin-like F-box, IPR013101|Leucine-rich repeat 2, IPR001611|Leucine-rich repeat, IPR006553|Leucine-rich repeat, cysteine-containing subtype	118	6.82491	375	20.2432	1.56855	3.97877e-28	6.86669e-29	up
BGIBMGA000828	2400	IPR008994|Nucleic acid-binding, OB-fold, IPR001208|MCM, IPR008049|MCM protein 6	307	9.27769	976	27.5285	1.56909	2.32316e-71	1.99153e-72	up
BGIBMGA009408	1515	IPR013197|RNA polymerase III subunit RPC82-related, helix-turn-helix, IPR008806|RNA polymerase III subunit RPC82, C -terminal	167	7.99496	531	23.7261	1.56931	2.2886e-39	3.13948e-40	up
BGIBMGA009893	711	IPR008994|Nucleic acid-binding, OB-fold	169	17.2397	539	51.3173	1.57371	4.23143e-40	5.72074e-41	up
BGIBMGA001708	987	undefined	2988	219.572	9564	655.944	1.57888	0	0	up
BGIBMGA009046	657	IPR000086|NUDIX hydrolase	78	8.61077	250	25.7584	1.58083	2.35959e-19	5.25072e-20	up
BGIBMGA005162	591	IPR000911|Ribosomal protein L11, IPR006519|Ribosomal protein L11, bacterial	243	29.8216	780	89.3412	1.58297	5.45858e-58	5.5967e-59	up
BGIBMGA011133	2250	IPR008940|Protein prenyltransferase, IPR003107|RNA-processing protein, HAT helix, IPR008847|Sdownpressor of forked	275	8.86468	883	26.5658	1.58343	1.60856e-65	1.49284e-66	up
BGIBMGA012627	1740	IPR001623|Heat shock protein DnaJ, N-terminal, IPR001005|Myb, DNA-binding, IPR009057|Homeodomain-like	881	36.7231	2830	110.099	1.58404	1.08313e-207	3.9063e-209	up
BGIBMGA003292	1179	IPR000215|Proteinase inhibitor I4, serpin	42586	2619.79	136982	7864.92	1.58598	0	0	up
BGIBMGA008460	1983	undefined	189	6.91276	609	20.7893	1.5885	9.27556e-46	1.14368e-46	up
BGIBMGA012547	1416	IPR007064|NMD3	734	37.5963	2366	113.109	1.58905	1.32026e-174	5.60909e-176	up
BGIBMGA013543	594	IPR007714|Protein of unknown function DUF667	88	10.7451	285	32.479	1.59583	3.47192e-22	7.12936e-23	up
BGIBMGA005459	1161	IPR010916|TonB box, N-terminal, IPR001678|Bacterial Fmu (Sun)/eukaryotic nucleolar NOL1/Nop2p, IPR002478|PUA	174	10.87	564	32.8845	1.59706	8.74807e-43	1.12737e-43	up
BGIBMGA003658	1011	IPR000683|Oxidoreductase, N-terminal, IPR004104|Oxidoreductase, C-terminal	207	14.8502	672	44.9948	1.59928	7.48755e-51	8.46167e-52	up
BGIBMGA005452	1263	IPR011046|WD40-like, IPR012972|NLE, IPR001680|WD-40 repeat	668	38.3606	2172	116.413	1.60155	3.4074e-162	1.54735e-163	up
BGIBMGA005949	477	IPR008532|Protein of unknown function DUF814	424	64.4704	1379	195.7	1.60193	2.18145e-103	1.3737e-104	up
BGIBMGA002309	564	IPR004301|Nucleoplasmin	3724	478.898	12113	1453.84	1.60208	0	0	up
BGIBMGA005449	3600	IPR004584|Recombination/repair protein Rad50, IPR003395|SMC protein, N-terminal, IPR013134|Zinc hook, Rad50	1201	24.1965	3909	73.5035	1.60301	1.67618e-291	4.82662e-293	up
BGIBMGA005991	1473	IPR007238|Eukaryotic-type DNA primase, large subunit	153	7.53358	499	22.932	1.60596	2.74802e-38	3.85273e-39	up
BGIBMGA006173	867	IPR003617|Transcription elongation factor S-II, N-terminal, IPR001222|Transcription factor TFIIS, IPR013138|Zinc finger TFIIS-type 2, IPR006289|Transcription elongation factor S-II, IPR003618|Transcription elongation factor S-II, central region, IPR010990|Transcription factors TFIIS, elongin A, CRSP70, conserved	376	31.4544	1227	95.801	1.60678	1.63574e-92	1.13353e-93	up
BGIBMGA003586	1092	undefined	322	21.3868	1054	65.3375	1.61119	6.09497e-80	4.7991e-81	up
BGIBMGA011014	474	IPR010516|Sin3 associated polypeptide p18	318	48.6588	1043	148.953	1.61409	2.55237e-79	2.01452e-80	up
BGIBMGA013703	759	IPR007144|Utp11	357	34.1145	1171	104.438	1.61419	6.31539e-89	4.56125e-90	up
BGIBMGA002348	525	IPR001816|Elongation factor Ts	203	28.0446	666	85.8736	1.61449	4.37467e-51	4.92316e-52	up
BGIBMGA003288	1026	undefined	356	25.1661	1169	77.1279	1.61577	6.69408e-89	4.8474e-90	up
BGIBMGA002660	1572	IPR001360|Glycoside hydrolase, family 1	1140	52.5975	3762	161.998	1.62291	1.36212e-285	3.99944e-287	up
BGIBMGA010495	1722	IPR001632|G-protein, beta subunit, IPR001680|WD-40 repeat, IPR011046|WD40-like	166	6.99178	548	21.5423	1.62344	1.4293e-42	1.8514e-43	up
BGIBMGA002460	1173	IPR001900|Ribonuclease II and R	413	25.5367	1364	78.7156	1.62408	2.71317e-104	1.68292e-105	up
BGIBMGA008663	390	undefined	163	30.3135	541	93.9025	1.6312	2.52891e-42	3.29007e-43	up
BGIBMGA004913	999	IPR009025|RNA polymerase, RBP11-like, IPR011261|RNA polymerase, dimerisation, IPR011262|RNA polymerase, insert, IPR001514|DNA-directed RNA polymerase, 30-40 kDa subunit, IPR011263|RNA polymerase, RpoA/D/Rpb3-type	384	27.8791	1282	86.8695	1.63967	1.97948e-99	1.28577e-100	up
BGIBMGA003415	318	IPR002130|Peptidyl-prolyl cis-trans isomerase, cyclophilin type	67	15.2813	224	47.6832	1.64171	2.23189e-18	5.15829e-19	up
BGIBMGA009395	1341	IPR001680|WD-40 repeat, IPR011046|WD40-like	982	53.1123	3284	165.775	1.64211	1.21979e-253	3.84641e-255	up
BGIBMGA014271	1653	IPR014001|DEAD-like helicases, N-terminal, IPR001650|Helicase, C-terminal, IPR014021|Helicase sdownerfamily 1 and 2 ATP-binding, IPR014014|DEAD-box RNA helicase Q motif, IPR011545|DEAD/DEAH box helicase, N-terminal	623	27.3356	2085	85.3842	1.64319	1.48373e-161	6.77989e-163	up
BGIBMGA012118	666	IPR000504|RNA-binding region RNP-1 (RNA recognition motif)	439	47.8083	1471	149.514	1.64495	1.89767e-114	1.09646e-115	up
BGIBMGA013895	1425	IPR001369|Purine phosphorylase, family 2, IPR010044|Methylthioadenosine phosphorylase, IPR006597|Sel1-like	281	14.3022	947	44.9862	1.65324	1.32648e-74	1.09705e-75	up
BGIBMGA001700	330	IPR003749|ThiamineS	159	34.9459	536	109.95	1.65365	9.52157e-43	1.22795e-43	up
BGIBMGA003657	201	IPR000277|Cys/Met metabolism pyridoxal-phosphate-dependent enzymes	48	17.3204	162	54.5586	1.65534	9.03279e-14	2.51574e-14	up
BGIBMGA006777	1191	IPR000719|Protein kinase, IPR008271|Serine/threonine protein kinase, active site, IPR002290|Serine/threonine protein kinase, IPR011009|Protein kinase-like	446	27.1604	1507	85.6537	1.65701	1.91913e-118	1.08531e-119	up
BGIBMGA011508	978	IPR002423|Chaperonin Cpn60/TCP-1, IPR008950|GroEL-like chaperone, ATPase, IPR012721|T-complex protein 1, theta subunit	2690	199.492	9103	630.072	1.65918	0	0	up
BGIBMGA001686	1080	undefined	241	16.1847	816	51.1459	1.65998	8.13843e-65	7.63746e-66	up
BGIBMGA005495	612	IPR009548|Protein of unknown function DUF1168	66	7.82177	224	24.7766	1.66341	1.05614e-18	2.413e-19	up
BGIBMGA013625	1782	IPR002052|N-6 Adenine-specific DNA methylase, IPR005645|Protein of unknown function DUF341, IPR000241|Putative RNA methylase, IPR002296|N6 adenine-specific DNA methyltransferase, N12 class	298	12.1289	1013	38.481	1.6657	1.43078e-80	1.11577e-81	up
BGIBMGA010805	603	IPR007120|RNA polymerase Rpb2, domain 6, IPR007641|RNA polymerase Rpb2, domain 7	92	11.0658	314	35.2498	1.67151	6.60366e-26	1.21075e-26	up
BGIBMGA005453	960	IPR013217|Methyltransferase type 12	204	15.4124	700	49.3596	1.67923	1.1386e-56	1.19105e-57	up
BGIBMGA012944	399	IPR000463|Cytosolic fatty-acid binding, IPR012674|Calycin, IPR000566|Lipocalin-related protein and Bos/Can/Equ allergen, IPR011038|Calycin-like	110	19.9955	378	64.1303	1.68133	3.42693e-31	5.50018e-32	up
BGIBMGA000970	660	IPR009244|MED7	177	19.451	609	62.4623	1.68314	1.29985e-49	1.50087e-50	up
BGIBMGA003158	750	IPR011419|ATP12 ATPase	297	28.7215	1022	92.2432	1.68331	1.76198e-82	1.34244e-83	up
BGIBMGA007039	276	IPR013201|Proteinase inhibitor I29, cathepsin propeptide, IPR013128|Peptidase C1A, papain	820	215.485	2823	692.383	1.68398	4.29999e-226	1.47365e-227	up
BGIBMGA010107	1419	IPR007149|Leo1-like protein	348	17.7873	1199	57.1981	1.68512	1.02111e-96	6.82537e-98	up
BGIBMGA012182	1632	IPR012720|T-complex protein 1, eta subunit, IPR002423|Chaperonin Cpn60/TCP-1, IPR002194|Chaperonin TCP-1, IPR001844|Chaperonin Cpn60, IPR008950|GroEL-like chaperone, ATPase	3243	144.125	11182	463.814	1.68623	0	0	up
BGIBMGA006325	1236	IPR001680|WD-40 repeat, IPR001005|Myb, DNA-binding, IPR011046|WD40-like	113	6.6309	390	21.3595	1.6876	2.61786e-32	4.10524e-33	up
BGIBMGA011264	1722	IPR000629|ATP-dependent helicase, DEAD-box, IPR014001|DEAD-like helicases, N-terminal, IPR014021|Helicase sdownerfamily 1 and 2 ATP-binding, IPR014014|DEAD-box RNA helicase Q motif, IPR011545|DEAD/DEAH box helicase, N-terminal	419	17.6479	1447	56.8827	1.68849	8.03061e-117	4.57939e-118	up
BGIBMGA014046	3291	IPR001128|Cytochrome P450, IPR002877|Ribosomal RNA methyltransferase RrmJ/FtsJ, IPR012920|Spb1, C-terminal	2932	64.6173	10133	208.427	1.68955	0	0	up
BGIBMGA003440	1518	IPR000924|Glutamyl-tRNA synthetase, class Ic, IPR004527|Glutamyl-tRNA synthetase bacterial/mitochondrial, IPR001412|Aminoacyl-tRNA synthetase, class I, IPR008925|Class I aminoacyl-tRNA synthetase, anticodon-binding	175	8.3614	605	26.9791	1.69003	1.4212e-49	1.64366e-50	up
BGIBMGA001825	420	IPR006649|Like-Sm ribonucleoprotein, eukaryotic and archaea-type, core, IPR010920|Like-Sm ribonucleoprotein-related, core, IPR001163|Like-Sm ribonucleoprotein, core	204	35.2284	706	113.789	1.69155	9.97626e-58	1.02758e-58	up
BGIBMGA006114	1974	IPR013216|Methyltransferase type 11	230	8.45071	797	27.331	1.69339	4.08115e-65	3.80681e-66	up
BGIBMGA009978	2199	IPR006594|Lissencephaly type-1-like homology motif	3417	112.702	11851	364.816	1.69465	0	0	up
BGIBMGA011230	1659	undefined	202	8.83116	701	28.6033	1.69551	1.63291e-57	1.68964e-58	up
BGIBMGA001627	339	undefined	1695	362.646	5886	1175.34	1.69645	0	0	up
BGIBMGA011658	771	IPR005442|Glutathione S-transferase, omega-class, IPR012336|Thioredoxin-like fold, IPR010987|Glutathione S-transferase, C-terminal-like, IPR004045|Glutathione S-transferase, N-terminal	84	7.90201	292	25.6373	1.69796	1.08159e-24	2.05249e-25	up
BGIBMGA014584	402	IPR007125|Histone core, IPR000164|Histone H3, IPR009072|Histone-fold	37	6.67557	129	21.7224	1.70222	1.28138e-11	4.01279e-12	up
BGIBMGA000829	3657	IPR004871|CPSF A subunit, C-terminal, IPR011046|WD40-like, IPR003006|Immunoglobulin/major histocompatibility complex	2397	47.5396	8359	154.73	1.70255	0	0	up
BGIBMGA010906	783	IPR000730|Proliferating cell nuclear antigen, PCNA	809	74.9375	2823	244.058	1.70347	8.93859e-230	2.97897e-231	up
BGIBMGA007842	1836	IPR007857|Skb1 methyltransferase	603	23.8209	2106	77.648	1.70472	7.42131e-172	3.20198e-173	up
BGIBMGA000839	2241	IPR001680|WD-40 repeat, IPR002086|Aldehyde dehydrogenase, IPR011047|Quinonprotein alcohol dehydrogenase-like, IPR006789|ARP2/3 complex 16 kDa subunit (p16-Arc), IPR007190|Periodic tryptophan protein-associated region	634	20.5192	2222	67.1192	1.70975	5.26064e-182	2.12075e-183	up
BGIBMGA002830	285	undefined	53	13.4879	186	44.1787	1.71169	2.45721e-16	6.1639e-17	up
BGIBMGA003004	540	IPR001163|Like-Sm ribonucleoprotein, core, IPR006649|Like-Sm ribonucleoprotein, eukaryotic and archaea-type, core, IPR010920|Like-Sm ribonucleoprotein-related, core	1979	265.806	6947	870.86	1.71207	0	0	up
BGIBMGA003027	684	IPR000408|Regulator of chromosome condensation, RCC1, IPR009091|Regulator of chromosome condensation/beta-lactamase-inhibitor protein II	280	29.6903	983	97.2841	1.71221	2.79277e-81	2.15944e-82	up
BGIBMGA002461	594	IPR000056|Ribulose-phosphate 3-epimerase, IPR011060|Ribulose-phosphate binding barrel	606	73.9944	2140	243.878	1.72067	6.76291e-177	2.81575e-178	up
BGIBMGA000399	480	IPR005812|Ribosomal protein L20, bacterial and organelle form, IPR005813|Ribosomal protein L20	457	69.0538	1619	228.323	1.72529	1.39264e-134	7.21825e-136	up
BGIBMGA001717	1440	IPR004457|Zinc finger, ZPR1-type	312	15.7147	1106	51.9921	1.72618	2.40719e-92	1.67494e-93	up
BGIBMGA009473	2052	IPR001327|Pyridine nucleotide-disulphide oxidoreductase, NAD-binding region	261	9.2252	928	30.6137	1.73052	6.19108e-78	4.96245e-79	up
BGIBMGA011822	2856	IPR012971|NGP1, N-terminal, IPR002917|GTP-binding protein, HSR1-related, IPR011421|Bucentaur or craniofacial development, IPR005289|GTP-binding, IPR006073|GTP1/OBG	935	23.7447	3344	79.2597	1.73898	5.50208e-280	1.6207e-281	up
BGIBMGA001124	1899	IPR000097|AP endonuclease, family 1, IPR004808|Exodeoxyribonuclease III xth, IPR005135|Endonuclease/exonuclease/phosphatase	1314	50.1861	4706	167.753	1.74098	0	0	up
BGIBMGA006233	1248	IPR001269|Dihydrouridine synthase, DuS	122	7.09019	437	23.7034	1.7412	1.24435e-37	1.7669e-38	up
BGIBMGA001872	906	IPR000238|Ribosome-binding factor A	94	7.5251	337	25.1795	1.74246	2.59021e-29	4.32109e-30	up
BGIBMGA003237	993	IPR000467|D111/G-patch	383	27.9745	1378	93.9387	1.74761	9.22723e-117	5.27046e-118	up
BGIBMGA009095	249	IPR013032|EGF-like region, IPR002919|Protease inhibitor I8, cysteine-rich trypsin inhibitor-like	2722	792.869	9823	2670.48	1.75194	0	0	up
BGIBMGA003522	573	IPR002130|Peptidyl-prolyl cis-trans isomerase, cyclophilin type	886	112.148	3201	378.16	1.75359	3.46023e-271	1.04539e-272	up
BGIBMGA013097	588	IPR000209|Peptidase S8 and S53, subtilisin, kexin, sedolisin	119	14.6785	430	49.5035	1.75382	2.06951e-37	2.9503e-38	up
BGIBMGA007895	879	IPR011046|WD40-like, IPR001680|WD-40 repeat	437	36.0583	1584	121.986	1.75832	3.35692e-135	1.73044e-136	up
BGIBMGA000127	543	IPR002478|PUA	501	66.9192	1819	226.766	1.76071	2.09633e-155	9.87602e-157	up
BGIBMGA004711	1371	IPR003959|AAA ATPase, central region, IPR010339|TIP49, C-terminal, IPR003593|AAA ATPase	184	9.73404	669	33.0319	1.76275	5.96056e-58	6.11701e-59	up
BGIBMGA006980	687	undefined	363	38.3233	1321	130.164	1.76404	1.99591e-113	1.15888e-114	up
BGIBMGA002273	2685	undefined	415	11.2103	1514	38.1704	1.76763	3.26055e-130	1.7177e-131	up
BGIBMGA000444	2682	undefined	835	22.5809	3053	77.0571	1.77083	3.25835e-262	9.99777e-264	up
BGIBMGA007349	1719	IPR008950|GroEL-like chaperone, ATPase, IPR001844|Chaperonin Cpn60, IPR002423|Chaperonin Cpn60/TCP-1, IPR012723|chaperonin GroEL	2925	123.413	10698	421.28	1.77128	0	0	up
BGIBMGA000882	405	IPR001684|Ribosomal protein L27	283	50.6809	1037	173.328	1.77399	5.66068e-90	4.03494e-91	up
BGIBMGA011480	1647	IPR012337|Polynucleotidyl transferase, Ribonuclease H fold, IPR004649|Ribonuclease HII, IPR001352|Ribonuclease HII/HIII	180	7.92668	660	27.1266	1.77492	1.00343e-57	1.03451e-58	up
BGIBMGA005552	2406	IPR006709|Utp14 protein	753	22.6993	2762	77.7092	1.77544	3.72733e-238	1.20702e-239	up
BGIBMGA004163	1875	IPR002130|Peptidyl-prolyl cis-trans isomerase, cyclophilin type, IPR001680|WD-40 repeat, IPR011046|WD40-like	235	9.09032	862	31.1208	1.77548	4.60316e-75	3.78092e-76	up
BGIBMGA007204	2322	IPR011701|Major facilitator sdownerfamily MFS_1, IPR007114|Major facilitator sdownerfamily	360	11.2448	1321	38.511	1.77601	1.74209e-114	1.00493e-115	up
BGIBMGA013699	933	IPR007823|Methyltransferases-related	256	19.9008	940	68.201	1.77697	7.57449e-82	5.79957e-83	up
BGIBMGA006421	456	IPR004254|Hly-III related proteins	37	5.88504	136	20.1892	1.77846	7.13174e-13	2.0765e-13	up
BGIBMGA010889	1095	IPR013032|EGF-like region, IPR002919|Protease inhibitor I8, cysteine-rich trypsin inhibitor-like	660	43.7162	2427	150.038	1.77908	5.58864e-210	1.99971e-211	up
BGIBMGA000320	1062	IPR002893|Zinc finger, MYND-type, IPR009009|Barwin-related endoglucanase, IPR007320|Programmed cell death protein 2, C-terminal	546	37.289	2012	128.247	1.78211	1.1624e-174	4.92745e-176	up
BGIBMGA001457	1911	undefined	318	12.0692	1173	41.551	1.78355	2.24877e-102	1.42884e-103	up
BGIBMGA006605	396	undefined	49	8.97457	181	30.9405	1.78558	8.00264e-17	1.97044e-17	up
BGIBMGA006056	699	IPR007504|Gar1 protein RNA-binding region	399	41.4008	1477	143.037	1.78866	3.87763e-129	2.06841e-130	up
BGIBMGA002766	1725	IPR012617|TRAUB	204	8.57736	756	29.6672	1.79027	1.00341e-66	9.15115e-68	up
BGIBMGA001463	1110	undefined	198	12.9376	734	44.7628	1.79073	7.67325e-65	7.19367e-66	up
BGIBMGA003421	1395	IPR001680|WD-40 repeat, IPR011046|WD40-like	921	47.8848	3418	165.86	1.79233	2.23284e-298	6.28196e-300	up
BGIBMGA010488	723	IPR008409|Breast carcinoma amplified sequence 2	136	13.6431	506	47.3758	1.79598	3.05708e-45	3.79826e-46	up
BGIBMGA001388	342	undefined	29	6.15013	108	21.3768	1.79735	1.32136e-10	4.33384e-11	up
BGIBMGA008301	327	IPR000218|Ribosomal protein L14b/L23e	150	33.2703	562	116.341	1.80606	1.70272e-50	1.94192e-51	up
BGIBMGA008846	804	IPR001075|Nitrogen-fixing NifU, C-terminal	291	26.2512	1095	92.194	1.81229	9.61475e-98	6.34508e-99	up
BGIBMGA006739	522	undefined	72	10.004	272	35.273	1.81799	2.88461e-25	5.41136e-26	up
BGIBMGA012032	312	IPR001476|Chaperonin Cpn10, IPR011032|GroES-like	1014	235.72	3837	832.495	1.82037	0	0	up
BGIBMGA008948	1488	IPR012934|Zinc finger, AD-type, IPR007087|Zinc finger, C2H2-type	187	9.11489	710	32.2998	1.82523	2.13775e-64	2.0223e-65	up
BGIBMGA004056	732	undefined	281	27.8425	1073	99.2278	1.83346	2.56026e-97	1.69443e-98	up
BGIBMGA005023	1245	undefined	1704	99.2688	6516	354.288	1.83551	0	0	up
BGIBMGA001137	762	IPR000398|Thymidylate synthase	121	11.5171	463	41.1311	1.83645	9.57645e-43	1.23593e-43	up
BGIBMGA000140	3291	IPR005612|CBF	896	19.7466	3441	70.7785	1.84171	0	0	up
BGIBMGA005638	675	undefined	399	42.8728	1533	153.739	1.84235	1.70196e-139	8.56446e-141	up
BGIBMGA004612	2151	IPR009079|Four-helical cytokine, IPR001404|Heat shock protein Hsp90, IPR003594|ATP-binding region, ATPase-like	13665	460.768	52994	1667.75	1.85579	0	0	up
BGIBMGA012013	1545	IPR014001|DEAD-like helicases, N-terminal, IPR001650|Helicase, C-terminal, IPR000629|ATP-dependent helicase, DEAD-box, IPR010916|TonB box, N-terminal, IPR011545|DEAD/DEAH box helicase, N-terminal, IPR014021|Helicase sdownerfamily 1 and 2 ATP-binding	527	24.7397	2047	89.6879	1.85808	4.60633e-188	1.79174e-189	up
BGIBMGA012939	1506	IPR001365|Adenosine/AMP deaminase, IPR013659|Adenosine/AMP deaminase N-terminal, IPR006331|Adenosine deaminase-related growth factor	127	6.11634	494	22.2048	1.86013	2.61164e-46	3.18812e-47	up
BGIBMGA011092	945	IPR007109|Brix	897	68.8451	3499	250.644	1.86421	0	0	up
BGIBMGA006364	540	IPR004455|NADP oxidoreductase, coenzyme F420-dependent, IPR000304|Delta 1-pyrroline-5-carboxylate reductase	42	5.64116	164	20.5587	1.86568	3.1335e-16	7.88109e-17	up
BGIBMGA006751	642	IPR002041|GTP-binding nuclear protein Ran, IPR005225|Small GTP-binding protein domain, IPR001806|Ras GTPase, IPR013753|Ras	2215	250.237	8663	913.435	1.86801	0	0	up
BGIBMGA011394	459	IPR013216|Methyltransferase type 11	85	13.4313	334	49.2582	1.87476	5.17305e-32	8.15126e-33	up
BGIBMGA007955	843	IPR007109|Brix	320	27.5318	1258	101.018	1.87544	1.97357e-117	1.12355e-118	up
BGIBMGA002576	1965	IPR012258|Acyl-CoA oxidase, IPR009100|Acyl-CoA dehydrogenase/oxidase, middle and N-terminal, IPR009075|Acyl-CoA dehydrogenase/oxidase C-terminal, IPR006091|Acyl-CoA dehydrogenase/oxidase, central region, IPR002655|Acyl-CoA oxidase, C-terminal	177	6.53316	696	23.9768	1.87579	1.71563e-65	1.59383e-66	up
BGIBMGA014553	1914	undefined	185	7.01039	728	25.7474	1.87686	1.68135e-68	1.50166e-69	up
BGIBMGA007233	1377	IPR003034|DNA-binding SAP, IPR007527|Zinc finger, SWIM-type	368	19.3832	1455	71.5276	1.88369	1.85642e-136	9.44687e-138	up
BGIBMGA000457	1494	IPR002007|Haem peroxidase, animal, IPR010255|Haem peroxidase	981	47.6246	3880	175.803	1.88418	0	0	up
BGIBMGA006085	1599	IPR012974|NOP5, N-terminal, IPR012976|NOSIC, IPR002687|Pre-mRNA processing ribonucleoprotein, binding region	1588	72.0302	6286	266.116	1.88538	0	0	up
BGIBMGA007195	930	IPR001128|Cytochrome P450	76	5.92711	303	22.0549	1.89569	1.4351e-29	2.37377e-30	up
BGIBMGA006962	1830	IPR001680|WD-40 repeat, IPR012952|BING4, C-terminal, IPR011046|WD40-like	351	13.9113	1400	51.7871	1.89633	1.61725e-132	8.44352e-134	up
BGIBMGA012690	2352	IPR012948|AARP2CN, IPR007034|Protein of unknown function DUF663	1181	36.4188	4726	136.019	1.90106	0	0	up
BGIBMGA009041	330	undefined	118	25.9347	473	97.0268	1.9035	9.36021e-46	1.155e-46	up
BGIBMGA005636	1347	IPR001680|WD-40 repeat, IPR011046|WD40-like	233	12.5459	935	46.9882	1.90508	2.07507e-89	1.49283e-90	up
BGIBMGA009069	1419	IPR003891|Initiation factor eIF-4 gamma, MA3, IPR003890|Initiation factor eIF-4 gamma, middle	211	10.7848	848	40.4537	1.90727	2.58269e-81	1.99212e-82	up
BGIBMGA011783	354	IPR004241|Light chain 3 (LC3)	2359	483.323	9495	1815.67	1.90944	0	0	up
BGIBMGA011099	1491	IPR001611|Leucine-rich repeat, IPR003591|Leucine-rich repeat, typical subtype	428	20.8199	1725	78.317	1.91136	9.09014e-165	4.04216e-166	up
BGIBMGA000880	1620	IPR001650|Helicase, C-terminal	134	5.99933	542	22.6479	1.91651	1.00681e-52	1.10833e-53	up
BGIBMGA014064	744	IPR004087|KH, IPR004088|KH, type 1	1495	145.741	6058	551.189	1.91914	0	0	up
BGIBMGA009285	1941	IPR000504|RNA-binding region RNP-1 (RNA recognition motif)	775	28.9594	3143	109.613	1.92032	2.81813e-301	7.84885e-303	up
BGIBMGA004922	747	IPR000873|AMP-dependent synthetase and ligase	65	6.3111	264	23.9237	1.92247	2.17496e-26	3.93226e-27	up
BGIBMGA007297	1656	IPR007949|SDA1	1134	49.6667	4623	188.977	1.92786	0	0	up
BGIBMGA000813	954	IPR002198|Short-chain dehydrogenase/reductase SDR, IPR002347|Glucose/ribitol dehydrogenase	127	9.65535	518	36.7558	1.92857	7.46065e-51	8.42423e-52	up
BGIBMGA007393	366	IPR000910|HMG1/2 (high mobility grodown) box, IPR000135|High mobility grodown box HMG1 and HMG2, IPR009071|High mobility grodown box	460	91.1569	1882	348.083	1.93301	2.29221e-182	9.21906e-184	up
BGIBMGA014426	354	IPR007967|Protein of unknown function DUF727	42	8.60515	172	32.8904	1.9344	9.55242e-18	2.26185e-18	up
BGIBMGA006022	1164	IPR006630|RNA-binding protein Ldownus La, IPR000504|RNA-binding region RNP-1 (RNA recognition motif)	2449	152.598	10037	583.708	1.93551	0	0	up
BGIBMGA007401	3675	undefined	300	5.92075	1236	22.767	1.94309	5.93533e-121	3.32854e-122	up
BGIBMGA014185	297	IPR004942|Roadblock/LC7	148	36.1425	611	139.261	1.94602	1.73694e-60	1.73825e-61	up
BGIBMGA001960	639	IPR012462|Protein of unknown function DUF1671	112	12.7125	464	49.1543	1.95107	2.28206e-46	2.78363e-47	up
BGIBMGA008085	1818	IPR014021|Helicase sdownerfamily 1 and 2 ATP-binding, IPR001650|Helicase, C-terminal, IPR000629|ATP-dependent helicase, DEAD-box, IPR014014|DEAD-box RNA helicase Q motif, IPR014001|DEAD-like helicases, N-terminal, IPR011545|DEAD/DEAH box helicase, N-terminal, IPR012541|DBP10CT	541	21.5832	2242	83.4807	1.95153	8.23762e-220	2.84646e-221	up
BGIBMGA005855	198	undefined	108	39.5614	448	153.164	1.95292	7.27165e-45	9.10329e-46	up
BGIBMGA006783	495	IPR003358|Putative methyltransferase	139	20.3668	578	79.0437	1.95643	1.11919e-57	1.15491e-58	up
BGIBMGA012037	2190	undefined	456	15.102	1897	58.6365	1.95706	7.8489e-187	3.08265e-188	up
BGIBMGA002222	651	IPR012335|Thioredoxin fold, IPR010987|Glutathione S-transferase, C-terminal-like, IPR004046|Glutathione S-transferase, C-terminal, IPR012336|Thioredoxin-like fold, IPR004045|Glutathione S-transferase, N-terminal	828	92.2491	3450	358.742	1.95934	0	0	up
BGIBMGA006933	939	IPR001537|tRNA/rRNA methyltransferase, SpoU	67	5.17514	280	20.1854	1.96364	1.11868e-28	1.90742e-29	up
BGIBMGA007239	795	IPR011046|WD40-like, IPR001680|WD-40 repeat, IPR013934|PWP2 complex, Utp13 specific WD40 associated	190	17.334	798	67.9486	1.97084	6.02087e-80	4.73507e-81	up
BGIBMGA012537	594	undefined	451	55.0684	1897	216.185	1.97297	8.01605e-189	3.09532e-190	up
BGIBMGA005564	1059	IPR007023|Ribosomal biogenesis regulatory protein	1274	87.2542	5371	343.324	1.97627	0	0	up
BGIBMGA010887	1710	undefined	779	33.0411	3301	130.675	1.98366	0	0	up
BGIBMGA012809	969	undefined	480	35.9278	2034	142.093	1.98366	7.87381e-204	2.90659e-205	up
BGIBMGA013351	1683	IPR012173|U3 small nucleolar ribonucleoprotein complex, subunit Mpp10p, IPR007151|Mpp10 protein	434	18.7033	1850	74.4101	1.99221	1.60362e-186	6.31334e-188	up
BGIBMGA007424	1500	IPR000120|Amidase	963	46.5637	4111	185.524	1.99433	0	0	up
BGIBMGA001490	1209	IPR001179|Peptidylprolyl isomerase, FKBP-type	5018	301.035	21694	1214.67	2.01256	0	0	up
BGIBMGA004834	756	IPR012459|Protein of unknown function DUF1665	389	37.3199	1691	151.414	2.02048	9.80351e-174	4.19278e-175	up
BGIBMGA009207	3036	IPR013324|Sigma factor, regions 3 and 4, IPR013562|Domain of unknown function DUF1726, IPR007807|Protein of unknown function DUF699, ATPase putative, IPR000182|GCN5-related N-acetyltransferase	613	14.6444	2665	59.421	2.02062	2.91809e-273	8.76089e-275	up
BGIBMGA002150	1323	undefined	262	14.3633	1141	58.3808	2.02311	9.36132e-118	5.3117e-119	up
BGIBMGA004527	1380	IPR007114|Major facilitator sdownerfamily, IPR005829|Sugar transporter sdownerfamily, IPR011701|Major facilitator sdownerfamily MFS_1	1800	94.6033	7843	384.723	2.02386	0	0	up
BGIBMGA006632	798	IPR001680|WD-40 repeat, IPR011046|WD40-like	103	9.36153	451	38.2576	2.03093	1.79241e-47	2.15251e-48	up
BGIBMGA003820	453	IPR005570|RNA polymerase Rpb8, IPR008994|Nucleic acid-binding, OB-fold	280	44.8304	1230	183.803	2.03561	7.1338e-128	3.85247e-129	up
BGIBMGA004979	804	IPR004551|Diphthine synthase, IPR000878|Uroporphyrin-III C/tetrapyrrole (Corrin/Porphyrin) methyltransferase	274	24.7176	1204	101.371	2.03604	3.17695e-125	1.73664e-126	up
BGIBMGA002071	591	IPR002698|5-formyltetrahydrofolate cyclo-ligase	176	21.5992	776	88.883	2.04093	2.40217e-81	1.84608e-82	up
BGIBMGA001283	630	IPR006958|Mak16 protein	502	57.7931	2235	240.149	2.05496	2.42539e-234	7.89992e-236	up
BGIBMGA009122	1956	IPR001313|Pumilio/Puf RNA-binding	415	15.3883	1861	64.4054	2.06534	1.46827e-196	5.57255e-198	up
BGIBMGA004695	345	IPR000637|HMG-I and HMG-Y, DNA-binding, IPR000116|High mobility grodown proteins HMG-I and HMG-Y	93	19.5513	421	82.6052	2.07897	1.02918e-45	1.27092e-46	up
BGIBMGA003438	1482	IPR011498|Kelch, IPR006652|Kelch repeat, IPR011043|Galactose oxidase, central	355	17.3737	1609	73.4941	2.08072	1.05193e-171	4.54856e-173	up
BGIBMGA010097	150	undefined	15	7.25292	68	30.6875	2.08102	2.16496e-08	8.12268e-09	up
BGIBMGA000115	1926	undefined	284	10.6949	1288	45.2693	2.08162	1.00483e-137	5.08486e-139	up
BGIBMGA012125	696	undefined	1061	110.565	4817	468.503	2.08316	0	0	up
BGIBMGA012775	1794	IPR011545|DEAD/DEAH box helicase, N-terminal, IPR001650|Helicase, C-terminal, IPR014001|DEAD-like helicases, N-terminal, IPR014021|Helicase sdownerfamily 1 and 2 ATP-binding, IPR000629|ATP-dependent helicase, DEAD-box, IPR014014|DEAD-box RNA helicase Q motif	175	7.07503	797	30.0733	2.08767	5.92777e-86	4.40442e-87	up
BGIBMGA007263	1203	undefined	977	58.9036	4451	250.459	2.08815	0	0	up
BGIBMGA014143	2697	IPR014001|DEAD-like helicases, N-terminal, IPR001650|Helicase, C-terminal, IPR014021|Helicase sdownerfamily 1 and 2 ATP-binding, IPR014014|DEAD-box RNA helicase Q motif, IPR011545|DEAD/DEAH box helicase, N-terminal	552	14.8447	2518	63.2003	2.08999	1.14421e-269	3.46764e-271	up
BGIBMGA008954	1296	IPR001878|Zinc finger, CCHC-type	675	37.7756	3088	161.293	2.09416	0	0	up
BGIBMGA008621	771	IPR002198|Short-chain dehydrogenase/reductase SDR, IPR002347|Glucose/ribitol dehydrogenase	136	12.7937	623	54.6989	2.09607	8.87168e-68	8.01567e-69	up
BGIBMGA006772	2376	IPR011023|Nop2p, IPR001678|Bacterial Fmu (Sun)/eukaryotic nucleolar NOL1/Nop2p, IPR006174|rRNA subunit methyltransferase	1590	48.5359	7321	208.578	2.10346	0	0	up
BGIBMGA010739	1305	IPR002687|Pre-mRNA processing ribonucleoprotein, binding region, IPR012974|NOP5, N-terminal, IPR012976|NOSIC	1837	102.097	8469	439.305	2.10529	0	0	up
BGIBMGA004635	429	IPR000504|RNA-binding region RNP-1 (RNA recognition motif)	563	95.184	2631	415.153	2.12485	1.08155e-287	3.1552e-289	up
BGIBMGA011793	267	undefined	91	24.7197	427	108.258	2.13075	8.78027e-48	1.04863e-48	up
BGIBMGA004313	738	IPR007114|Major facilitator sdownerfamily, IPR005828|General substrate transporter	64	6.28979	301	27.6093	2.13407	4.27416e-34	6.52908e-35	up
BGIBMGA007162	3363	IPR005554|Nrap protein	314	6.77198	1477	29.7302	2.13428	7.69147e-163	3.47104e-164	up
BGIBMGA000474	1761	IPR002917|GTP-binding protein, HSR1-related, IPR005289|GTP-binding, IPR006073|GTP1/OBG	1367	56.3017	6463	248.439	2.14164	0	0	up
BGIBMGA009849	1083	IPR013792|RNA 3'-terminal phosphate cyclase/enolpyruvate transferase, alpha/beta, IPR000092|Polyprenyl synthetase, IPR000228|RNA 3'-terminal phosphate cyclase, IPR013796|RNA 3'-terminal phosphate cyclase, insert region	187	12.5235	888	55.5046	2.14797	4.19431e-99	2.73628e-100	up
BGIBMGA013141	489	undefined	601	89.1412	2866	396.745	2.15405	0	0	up
BGIBMGA005755	726	IPR002068|Heat shock protein Hsp20, IPR008978|HSP20-like chaperone	542	54.1471	2613	243.639	2.16979	2.59922e-293	7.43544e-295	up
BGIBMGA000381	582	undefined	327	40.7509	1586	184.47	2.17848	2.70753e-179	1.11451e-180	up
BGIBMGA005856	1116	IPR008271|Serine/threonine protein kinase, active site, IPR000719|Protein kinase, IPR011009|Protein kinase-like, IPR002290|Serine/threonine protein kinase	295	19.1721	1433	86.9214	2.1807	2.62123e-162	1.18787e-163	up
BGIBMGA011887	852	IPR012135|Dihydroorotate dehydrogenase, classes 1 and 2, IPR001295|Dihydroorotate dehydrogenase, IPR005719|Dihydroorotate dehydrogenase 2	182	15.4933	888	70.5534	2.18707	2.46297e-101	1.57191e-102	up
BGIBMGA001938	804	undefined	102	9.20146	498	41.9293	2.18802	2.28075e-57	2.3643e-58	up
BGIBMGA010318	567	IPR006596|Nucleotide binding protein, PINc, IPR006984|Protein of unknown function DUF652	180	23.0251	879	104.942	2.18831	2.16192e-100	1.39814e-101	up
BGIBMGA005530	294	undefined	233	57.4806	1139	262.253	2.18981	7.00896e-130	3.71226e-131	up
BGIBMGA010788	2163	IPR000504|RNA-binding region RNP-1 (RNA recognition motif)	1246	41.7806	6105	191.062	2.19314	0	0	up
BGIBMGA003540	249	undefined	20	5.82564	98	26.6423	2.19323	2.78008e-12	8.38852e-13	up
BGIBMGA009685	1782	IPR000504|RNA-binding region RNP-1 (RNA recognition motif)	2920	118.847	14388	546.559	2.20127	0	0	up
BGIBMGA006872	627	IPR001660|Sterile alpha motif SAM, IPR010993|Sterile alpha motif homology	73	8.44438	360	38.8669	2.20248	3.97156e-42	5.18942e-43	up
BGIBMGA011058	150	undefined	764	369.415	3793	1711.73	2.21214	0	0	up
BGIBMGA008256	1812	IPR001680|WD-40 repeat, IPR011046|WD40-like, IPR012953|BOP1, N-terminal	529	21.1744	2628	98.1774	2.21307	2.80428e-302	7.75731e-304	up
BGIBMGA000382	471	IPR007052|CS, IPR008978|HSP20-like chaperone	283	43.5791	1416	203.511	2.2234	2.91371e-164	1.30666e-165	up
BGIBMGA014357	678	undefined	145	15.5114	728	72.6852	2.22833	3.34741e-85	2.50297e-86	up
BGIBMGA002546	534	IPR000181|Formylmethionine deformylase	61	8.28517	308	39.044	2.2365	7.00766e-37	1.01092e-37	up
BGIBMGA009262	543	IPR002125|CMP/dCMP deaminase, zinc-binding	55	7.34642	278	34.6569	2.23803	1.97715e-33	3.05569e-34	up
BGIBMGA001616	1551	IPR006073|GTP1/OBG, IPR002917|GTP-binding protein, HSR1-related, IPR005289|GTP-binding	382	17.8634	1950	85.1074	2.25228	2.13857e-229	7.1676e-231	up
BGIBMGA011070	609	IPR008501|Protein of unknown function DUF783	144	17.1498	737	81.9209	2.25604	1.53516e-87	1.1305e-88	up
BGIBMGA003131	468	IPR001251|Cellular retinaldehyde-binding/triple function, C-terminal, IPR001071|Cellular retinaldehyde binding/alpha-tocopherol transport	37	5.73414	193	27.9162	2.28345	3.97501e-24	7.70834e-25	up
BGIBMGA001661	495	IPR007087|Zinc finger, C2H2-type	31	4.54223	163	22.2909	2.29498	1.11854e-20	2.38872e-21	up
BGIBMGA011987	831	IPR006145|Pseudouridine synthase	78	6.80779	412	33.5615	2.30155	1.26074e-50	1.4319e-51	up
BGIBMGA007546	1653	IPR002018|Carboxylesterase, type B	788	34.5753	4209	172.366	2.31766	0	0	up
BGIBMGA013896	693	IPR001247|Exoribonuclease	143	14.9663	771	75.3123	2.33116	3.69818e-95	2.49292e-96	up
BGIBMGA004153	249	undefined	24	6.99076	130	35.3418	2.33785	4.3831e-17	1.06805e-17	up
BGIBMGA002565	747	undefined	653	63.4023	3588	325.144	2.35847	0	0	up
BGIBMGA012025	1152	IPR001680|WD-40 repeat, IPR011046|WD40-like	310	19.5174	1709	100.423	2.36326	4.6687e-213	1.63528e-214	up
BGIBMGA003719	336	undefined	153	33.0267	850	171.247	2.37438	4.48682e-107	2.72802e-108	up
BGIBMGA007669	882	undefined	240	19.7358	1335	102.461	2.37618	9.88175e-168	4.31954e-169	up
BGIBMGA002333	756	undefined	267	25.6155	1491	133.506	2.38182	1.01057e-187	3.94991e-189	up
BGIBMGA013677	339	undefined	55	11.7673	309	61.7026	2.39055	5.67337e-40	7.70768e-41	up
BGIBMGA011810	2307	IPR009723|Ribonucleases PMRP subunit POP1, IPR012590|POPLD	134	4.21279	763	22.3883	2.4099	6.74683e-98	4.43334e-99	up
BGIBMGA007860	438	IPR010987|Glutathione S-transferase, C-terminal-like, IPR004046|Glutathione S-transferase, C-terminal	33	5.46453	190	29.3646	2.42591	1.90561e-25	3.55143e-26	up
BGIBMGA001801	1227	IPR010339|TIP49, C-terminal	338	19.9795	1958	108.022	2.43473	1.39496e-252	4.41192e-254	up
BGIBMGA007870	1344	IPR014021|Helicase sdownerfamily 1 and 2 ATP-binding, IPR000629|ATP-dependent helicase, DEAD-box, IPR011545|DEAD/DEAH box helicase, N-terminal	116	6.25996	683	34.4006	2.45821	9.11139e-90	6.52042e-91	up
BGIBMGA010208	213	undefined	24	8.1723	144	45.7644	2.48541	4.3161e-20	9.3722e-21	up
BGIBMGA002549	435	IPR000618|Insect cuticle protein	38	6.33588	229	35.6362	2.49172	2.4662e-31	3.9489e-32	up
BGIBMGA010930	891	IPR008610|Eukaryotic rRNA processing	600	48.8412	3637	276.319	2.50016	0	0	up
BGIBMGA014157	2271	IPR014001|DEAD-like helicases, N-terminal, IPR001650|Helicase, C-terminal, IPR000629|ATP-dependent helicase, DEAD-box, IPR014021|Helicase sdownerfamily 1 and 2 ATP-binding, IPR014014|DEAD-box RNA helicase Q motif, IPR011545|DEAD/DEAH box helicase, N-terminal	707	22.5795	4360	129.961	2.52499	0	0	up
BGIBMGA001523	210	undefined	13	4.4899	81	26.1102	2.53986	4.28463e-12	1.3082e-12	up
BGIBMGA007159	378	IPR001804|Isocitrate/isopropylmalate dehydrogenase, dimeric type	64	12.2801	401	71.812	2.54791	2.46159e-55	2.61684e-56	up
BGIBMGA004923	570	IPR000873|AMP-dependent synthetase and ligase	57	7.25292	361	42.8723	2.56341	2.91163e-50	3.32891e-51	up
BGIBMGA010827	666	IPR008994|Nucleic acid-binding, OB-fold	219	23.8497	1391	141.383	2.56757	8.35359e-191	3.20989e-192	up
BGIBMGA011601	2442	IPR005814|Aminotransferase class-III, IPR002318|Alanyl-tRNA synthetase, class IIc, IPR012947|Threonyl/alanyl tRNA synthetase, SAD	238	7.06877	1529	42.3844	2.584	4.0728e-211	1.44963e-212	up
BGIBMGA004588	300	undefined	14	3.38469	90	20.3079	2.58495	1.5342e-13	4.33088e-14	up
BGIBMGA007160	474	IPR001804|Isocitrate/isopropylmalate dehydrogenase, dimeric type	46	7.03869	300	42.8437	2.6057	1.03576e-42	1.33773e-43	up
BGIBMGA002439	1218	IPR003750|Protein of unknown function DUF171	324	19.2935	2126	118.157	2.61452	5.52945e-297	1.5609e-298	up
BGIBMGA004882	759	IPR000504|RNA-binding region RNP-1 (RNA recognition motif)	201	19.2073	1324	118.084	2.62008	9.75448e-186	3.84948e-187	up
BGIBMGA003833	1533	IPR002478|PUA, IPR004802|Putative rRNA pseudouridine synthase, IPR004521|Uncharacterized domain 2, IPR012960|DKCLD, IPR002501|Pseudouridylate synthase TruB, N-terminal	636	30.0904	4221	186.388	2.63093	0	0	up
BGIBMGA011920	1140	IPR004038|Ribosomal protein L7Ae/L30e/S12e/Gadd45, IPR001878|Zinc finger, CCHC-type, IPR004037|Ribosomal protein L7AE, IPR002415|High mobility grodown-like nuclear protein, IPR000571|Zinc finger, CCCH-type	1231	78.3188	8457	502.176	2.68076	0	0	up
BGIBMGA012894	1590	IPR001365|Adenosine/AMP deaminase, IPR013659|Adenosine/AMP deaminase N-terminal, IPR006331|Adenosine deaminase-related growth factor	159	7.25292	1103	46.9594	2.69478	1.16535e-159	5.39106e-161	up
BGIBMGA000218	438	IPR003958|Transcription factor CBF/NF-Y/archaeal histone, IPR009072|Histone-fold	108	17.8839	770	119.004	2.73428	1.76418e-113	1.02266e-114	up
BGIBMGA007871	531	undefined	69	9.42469	520	66.2908	2.81429	2.60837e-79	2.06364e-80	up
BGIBMGA013624	2169	IPR002086|Aldehyde dehydrogenase, IPR007109|Brix, IPR006695|CENP-B, N-terminal DNA-binding, IPR004875|CENP-B protein, IPR006600|Centromere protein B, DNA-binding region, IPR009057|Homeodomain-like	431	14.4122	3329	103.896	2.84978	0	0	up
BGIBMGA007627	456	undefined	139	22.1087	1074	159.435	2.85029	9.31405e-165	4.15052e-166	up
BGIBMGA000238	1458	IPR002007|Haem peroxidase, animal, IPR010255|Haem peroxidase	3592	178.686	28262	1312.17	2.87645	0	0	up
BGIBMGA009052	978	IPR006140|D-isomer specific 2-hydroxyacid dehydrogenase, NAD-binding, IPR006139|D-isomer specific 2-hydroxyacid dehydrogenase, catalytic region	626	46.4246	4954	342.895	2.88481	0	0	up
BGIBMGA004246	258	undefined	12	3.37345	95	24.9258	2.88534	7.98485e-16	2.03767e-16	up
BGIBMGA003130	213	undefined	16	5.4482	127	40.3616	2.88913	8.93606e-21	1.9033e-21	up
BGIBMGA002783	1992	IPR001678|Bacterial Fmu (Sun)/eukaryotic nucleolar NOL1/Nop2p	186	6.7723	1479	50.2601	2.8917	8.75705e-230	2.9102e-231	up
BGIBMGA013018	864	undefined	34	2.85416	280	21.9376	2.94227	3.65468e-45	4.5511e-46	up
BGIBMGA000239	1290	IPR002007|Haem peroxidase, animal, IPR010255|Haem peroxidase	2852	160.351	24252	1272.63	2.98851	0	0	up
BGIBMGA007161	234	IPR001804|Isocitrate/isopropylmalate dehydrogenase, dimeric type	52	16.1176	446	129.022	3.00091	1.3529e-72	1.14317e-73	up
BGIBMGA005696	1467	IPR013148|Glycosyl hydrolases family 32, N-terminal, IPR001362|Glycoside hydrolase, family 32, IPR006232|Sucrose-6-phosphate hydrolase, IPR011040|Neuraminidase	6381	315.48	56828	2622.27	3.0552	0	0	up
BGIBMGA000159	1020	undefined	53	3.76867	473	31.391	3.05822	2.68331e-78	2.1432e-79	up
BGIBMGA008483	936	undefined	69	5.3467	629	45.4904	3.08884	1.05179e-104	6.5042e-106	up
BGIBMGA007397	645	IPR012918|RTP801, C-terminal	53	5.95976	485	50.901	3.09437	3.96311e-81	3.0756e-82	up
BGIBMGA005302	507	undefined	2736	391.4	25519	3407.22	3.12188	0	0	up
BGIBMGA013130	1293	IPR001139|Glycoside hydrolase, family 30	166	9.31155	1684	88.1634	3.24309	4.12032e-291	1.19035e-292	up
BGIBMGA005303	225	undefined	1939	625.04	20659	6215.43	3.31383	0	0	up
BGIBMGA001683	1341	IPR002453|Beta tubulin, IPR000217|Tubulin, IPR003008|Tubulin/FtsZ, GTPase, IPR008280|Tubulin/FtsZ, C-terminal	65	3.51558	716	36.1434	3.3619	3.2981e-128	1.77173e-129	up
BGIBMGA014272	282	undefined	14	3.60074	158	37.9274	3.39687	1.97053e-29	3.27244e-30	up
BGIBMGA010884	780	IPR011760|TRUD	98	9.11264	1108	96.159	3.39948	1.19247e-199	4.46949e-201	up
BGIBMGA003010	837	IPR008921|DNA polymerase III clamp loader subunit, C-terminal	26	2.253	349	28.2257	3.64709	3.67196e-67	3.34193e-68	up
BGIBMGA001003	1263	IPR001128|Cytochrome P450, IPR002401|E-class P450, grodown I, IPR000923|Blue (type 1) copper domain	37	2.12477	569	30.4967	3.84328	8.15585e-113	4.77401e-114	up
BGIBMGA003592	339	undefined	42	8.98591	674	134.588	3.90474	7.82777e-135	4.04986e-136	up
BGIBMGA005496	1989	IPR001128|Cytochrome P450, IPR001708|60 kDa inner membrane insertion protein, IPR002401|E-class P450, grodown I	49	1.78679	808	27.4993	3.94395	1.82181e-162	8.23873e-164	up
BGIBMGA003591	408	undefined	36	6.39963	619	102.701	4.00432	7.0548e-126	3.83644e-127	up
BGIBMGA010404	1095	IPR006153|Sodium/hydrogen exchanger	23	1.52344	439	27.1391	4.15496	1.58002e-91	1.10983e-92	up
BGIBMGA014178	1518	IPR001360|Glycoside hydrolase, family 1	125	5.97243	2528	112.733	4.23844	0	0	up
BGIBMGA002943	636	IPR002198|Short-chain dehydrogenase/reductase SDR, IPR002347|Glucose/ribitol dehydrogenase	22	2.50887	476	50.6634	4.33583	2.23632e-101	1.42515e-102	up
BGIBMGA000776	1719	IPR002018|Carboxylesterase, type B	467	19.704	12945	509.766	4.69328	0	0	up
BGIBMGA009392	1245	IPR004119|Protein of unknown function DUF227, IPR011009|Protein kinase-like	11	0.64082	413	22.4556	5.13101	1.34126e-93	9.20596e-95	up
BGIBMGA003745	150	undefined	2	0.967055	80	36.103	5.22238	3.79161e-19	8.5304e-20	up
BGIBMGA002441	273	undefined	4	1.0627	166	41.1614	5.27549	1.60449e-38	2.23436e-39	up
BGIBMGA002626	414	IPR006625|Insect pheromone/odorant binding protein PhBP, IPR006170|Pheromone/general odorant binding protein, PBP/GOBP	68	11.913	3085	504.428	5.40404	0	0	up
BGIBMGA003929	876	undefined	14	1.15914	904	69.8568	5.91327	3.38564e-206	1.22742e-207	up
BGIBMGA000264	1113	IPR000618|Insect cuticle protein	5	0.325827	387	23.5375	6.17471	1.56909e-88	1.14216e-89	up
BGIBMGA013778	276	undefined	6	1.57672	1959	480.474	8.25139	0	0	up
BGIBMGA000428	675	IPR000618|Insect cuticle protein	1	0.107451	492	49.3408	8.84296	1.62007e-91	1.1395e-92	up
BGIBMGA013123	306	IPR002198|Short-chain dehydrogenase/reductase SDR, IPR002347|Glucose/ribitol dehydrogenase	1	0.237023	524	115.919	8.93387	2.45395e-96	1.64724e-97	up
BGIBMGA008815	540	IPR002048|Calcium-binding EF-hand	1	0.134313	1397	175.125	10.3486	8.48601e-210	3.04445e-211	up
BGIBMGA008438	594	undefined	0.5	0.0610515	1668	190.088	11.6044	7.36519e-204	2.71188e-205	up
