# Supplementary material for: Comparative Transcriptome Analysis Reveals Different Silk Yields of Two Silkworm Strains
Source: PLoS One. 2016 May 9;11(5):e0155329. doi: 10.1371/journal.pone.0155329 (PMC4861282; doi:10.1371/journal.pone.0155329)
Supplement: S4 Table — (XLSX) [file pone.0155329.s008.xlsx]

## Sheet: Table S4-1
Table S4-1 The different expression genes in Pyrimidine metabolism pathway
Pathway	Gene	Log2 Fold Change	P-value	FDR
00240 Pyrimidine metabolism	BGIBMGA006816	1.50762	6.66E-167	1.51E-165
00240 Pyrimidine metabolism	BGIBMGA011887	2.18707	1.57E-102	2.46E-101
00240 Pyrimidine metabolism	BGIBMGA005628	1.43904	1.42E-157	3.04E-156
00240 Pyrimidine metabolism	BGIBMGA013245	-2.2577	4.42E-48	3.66E-47
00240 Pyrimidine metabolism	BGIBMGA014134	1.53865	4.93E-60	4.87E-59
00240 Pyrimidine metabolism	BGIBMGA001686	1.65998	7.64E-66	8.14E-65
00240 Pyrimidine metabolism	BGIBMGA004994	1.21775	1.89E-32	1.19E-31
00240 Pyrimidine metabolism	BGIBMGA010234	1.32665	6.52E-87	8.75E-86
00240 Pyrimidine metabolism	BGIBMGA003820	2.03561	3.85E-129	7.13E-128
00240 Pyrimidine metabolism	BGIBMGA007940	1.22997	1.16E-44	9.17E-44
00240 Pyrimidine metabolism	BGIBMGA005739	1.27526	4.75E-76	5.76E-75
00240 Pyrimidine metabolism	BGIBMGA009408	1.56931	3.14E-40	2.29E-39
00240 Pyrimidine metabolism	BGIBMGA004913	1.63967	1.29E-100	1.98E-99
00240 Pyrimidine metabolism	BGIBMGA011753	1.38397	5.85E-29	3.40E-28
00240 Pyrimidine metabolism	BGIBMGA005158	1.12565	1.59E-83	2.09E-82
00240 Pyrimidine metabolism	BGIBMGA006931	1.21622	3.82E-13	1.29E-12
00240 Pyrimidine metabolism	BGIBMGA005991	1.60596	3.85E-39	2.75E-38
00240 Pyrimidine metabolism	BGIBMGA006939	1.32417	1.89E-45	1.50E-44
00240 Pyrimidine metabolism	BGIBMGA000218	2.73428	1.02E-114	1.76E-113
00240 Pyrimidine metabolism	BGIBMGA011479	-2.16535	7.41E-115	1.28E-113
00240 Pyrimidine metabolism	BGIBMGA010642	-9.25437	6.77E-109	1.12E-107
00240 Pyrimidine metabolism	BGIBMGA007111	-2.92108	0.00E+00	0.00E+00
00240 Pyrimidine metabolism	BGIBMGA001595	-5.88154	0.00E+00	0.00E+00
00240 Pyrimidine metabolism	BGIBMGA002818	-1.30977	1.15E-29	6.76E-29
00240 Pyrimidine metabolism	BGIBMGA010621	1.06823	5.32E-89	7.28E-88
00240 Pyrimidine metabolism	BGIBMGA001137	1.83645	1.24E-43	9.58E-43
00240 Pyrimidine metabolism	BGIBMGA008925	-5.14891	0.00E+00	0.00E+00
00240 Pyrimidine metabolism	BGIBMGA009262	2.23803	3.06E-34	1.98E-33
00240 Pyrimidine metabolism	BGIBMGA012948	-1.44021	3.26E-36	2.20E-35

## Sheet: Table S4-2
Table S4-2 The different expression genes in Ribosome biogenesis in eukaryotes pathway
Pathway	Gene	Log2 Fold Change	P-value	FDR
03008 Ribosome biogenesis in eukaryotes	BGIBMGA007162	2.13428	3.47E-164	7.69E-163
03008 Ribosome biogenesis in eukaryotes	BGIBMGA011919	1.11759	4.02E-37	2.76E-36
03008 Ribosome biogenesis in eukaryotes	BGIBMGA000154	1.54551	5.09E-246	1.59E-244
03008 Ribosome biogenesis in eukaryotes	BGIBMGA011794	1.16376	2.60E-49	2.21E-48
03008 Ribosome biogenesis in eukaryotes	BGIBMGA001509	1.51095	1.97E-95	2.89E-94
03008 Ribosome biogenesis in eukaryotes	BGIBMGA005358	1.13924	5.48E-88	7.40E-87
03008 Ribosome biogenesis in eukaryotes	BGIBMGA012559	1.47574	2.11E-80	2.66E-79
03008 Ribosome biogenesis in eukaryotes	BGIBMGA006359	1.0081	2.11E-67	2.31E-66
03008 Ribosome biogenesis in eukaryotes	BGIBMGA007239	1.97084	4.74E-81	6.02E-80
03008 Ribosome biogenesis in eukaryotes	BGIBMGA005597	1.33655	2.60E-25	1.36E-24
03008 Ribosome biogenesis in eukaryotes	BGIBMGA012059	1.39033	7.82E-49	6.57E-48
03008 Ribosome biogenesis in eukaryotes	BGIBMGA000839	1.70975	2.12E-183	5.26E-182
03008 Ribosome biogenesis in eukaryotes	BGIBMGA013351	1.99221	6.31E-188	1.60E-186
03008 Ribosome biogenesis in eukaryotes	BGIBMGA010745	1.41569	2.49E-78	3.08E-77
03008 Ribosome biogenesis in eukaryotes	BGIBMGA010739	2.10529	0	0
03008 Ribosome biogenesis in eukaryotes	BGIBMGA006085	1.88538	0.00E+00	0.00E+00
03008 Ribosome biogenesis in eukaryotes	BGIBMGA003833	2.63093	0.00E+00	0.00E+00
03008 Ribosome biogenesis in eukaryotes	BGIBMGA000029	1.21996	1.05E-60	1.04E-59
03008 Ribosome biogenesis in eukaryotes	BGIBMGA006056	1.78866	2.07E-130	3.88E-129
03008 Ribosome biogenesis in eukaryotes	BGIBMGA010318	2.18831	1.40E-101	2.16E-100
03008 Ribosome biogenesis in eukaryotes	BGIBMGA005552	1.77544	1.21E-239	3.73E-238
03008 Ribosome biogenesis in eukaryotes	BGIBMGA011274	1.35607	7.17E-194	1.87E-192
03008 Ribosome biogenesis in eukaryotes	BGIBMGA009207	2.02062	8.76E-275	2.92E-273
03008 Ribosome biogenesis in eukaryotes	BGIBMGA009849	2.14797	2.74E-100	4.19E-99
03008 Ribosome biogenesis in eukaryotes	BGIBMGA011810	2.4099	4.43E-99	6.75E-98
03008 Ribosome biogenesis in eukaryotes	BGIBMGA011782	1.26065	1.90E-51	1.66E-50
03008 Ribosome biogenesis in eukaryotes	BGIBMGA011592	1.02126	4.72E-15	1.76E-14
03008 Ribosome biogenesis in eukaryotes	BGIBMGA000808	-1.1956	8.34E-17	3.31E-16
03008 Ribosome biogenesis in eukaryotes	BGIBMGA003221	1.30438	0.00E+00	0.00E+00
03008 Ribosome biogenesis in eukaryotes	BGIBMGA011822	1.73898	1.62E-281	5.50E-280
03008 Ribosome biogenesis in eukaryotes	BGIBMGA000474	2.14164	0.00E+00	0.00E+00
03008 Ribosome biogenesis in eukaryotes	BGIBMGA009285	1.92032	7.85E-303	2.82E-301
03008 Ribosome biogenesis in eukaryotes	BGIBMGA007192	1.05379	3.76E-86	5.01E-85
03008 Ribosome biogenesis in eukaryotes	BGIBMGA006751	1.86801	0.00E+00	0.00E+00
03008 Ribosome biogenesis in eukaryotes	BGIBMGA012547	1.58905	5.61E-176	1.32E-174
03008 Ribosome biogenesis in eukaryotes	BGIBMGA004933	1.44868	3.88E-69	4.32E-68
03008 Ribosome biogenesis in eukaryotes	BGIBMGA009830	1.29673	2.91E-108	4.78E-107
03008 Ribosome biogenesis in eukaryotes	BGIBMGA012046	1.49105	3.13E-122	5.60E-121
03008 Ribosome biogenesis in eukaryotes	BGIBMGA012069	1.31927	2.22E-122	3.97E-121

## Sheet: Table S4-3
Table S4-3 The different expression genes in Spliceosome pathway
Pathway	Gene	Log2 Fold Change	P-value	FDR
03040 Spliceosome	BGIBMGA008914	1.02771	1.81E-98	2.74E-97
03040 Spliceosome	BGIBMGA012772	1.1157	0.00E+00	0.00E+00
03040 Spliceosome	BGIBMGA011316	1.03555	1.34E-33	8.65E-33
03040 Spliceosome	BGIBMGA003004	1.71207	0.00E+00	0.00E+00
03040 Spliceosome	BGIBMGA003840	1.20254	3.91E-101	6.03E-100
03040 Spliceosome	BGIBMGA010723	1.06763	6.30E-70	7.09E-69
03040 Spliceosome	BGIBMGA013100	1.28906	2.52E-114	4.31E-113
03040 Spliceosome	BGIBMGA004661	1.05321	1.67E-125	3.04E-124
03040 Spliceosome	BGIBMGA012045	1.36722	2.15E-129	3.99E-128
03040 Spliceosome	BGIBMGA011988	1.33734	3.00E-129	5.57E-128
03040 Spliceosome	BGIBMGA011754	-1.96839	0.00E+00	0.00E+00
03040 Spliceosome	BGIBMGA012118	1.64495	1.10E-115	1.90E-114
03040 Spliceosome	BGIBMGA000898	1.09778	2.96E-42	2.24E-41
03040 Spliceosome	BGIBMGA006358	1.07875	7.95E-86	1.06E-84
03040 Spliceosome	BGIBMGA004823	1.37113	4.23E-95	6.18E-94
03040 Spliceosome	BGIBMGA000829	1.70255	0.00E+00	0.00E+00
03040 Spliceosome	BGIBMGA005282	1.42128	1.13E-63	1.16E-62
03040 Spliceosome	BGIBMGA012387	1.46299	5.61E-56	5.26E-55
03040 Spliceosome	BGIBMGA001825	1.69155	1.03E-58	9.98E-58
03040 Spliceosome	BGIBMGA012163	1.20609	8.63E-49	7.25E-48
03040 Spliceosome	BGIBMGA012191	1.4895	3.38E-49	2.86E-48
03040 Spliceosome	BGIBMGA006771	1.36829	1.13E-29	6.66E-29
03040 Spliceosome	BGIBMGA000360	1.20509	5.92E-40	4.29E-39
03040 Spliceosome	BGIBMGA013891	1.40441	3.48E-42	2.63E-41
03040 Spliceosome	BGIBMGA007954	1.16518	3.63E-72	4.23E-71
03040 Spliceosome	BGIBMGA007399	1.08825	6.28E-21	2.91E-20
03040 Spliceosome	BGIBMGA002837	1.37562	8.44E-102	1.31E-100
03040 Spliceosome	BGIBMGA010488	1.79598	3.80E-46	3.06E-45
03040 Spliceosome	BGIBMGA007509	1.3321	7.32E-58	7.04E-57
03040 Spliceosome	BGIBMGA002381	1.28051	0.00E+00	0.00E+00
03040 Spliceosome	BGIBMGA012034	1.08425	8.55E-19	3.67E-18
03040 Spliceosome	BGIBMGA008459	1.1236	2.89E-29	1.69E-28
03040 Spliceosome	BGIBMGA003414	1.2478	2.30E-13	7.88E-13
03040 Spliceosome	BGIBMGA010396	1.36934	2.00E-112	3.37E-111
03040 Spliceosome	BGIBMGA009888	1.56661	7.52E-89	1.03E-87
